# Supplementary material for: Dual Convolutional Neural Network Based Method for Predicting Disease-Related miRNAs
Source: Int J Mol Sci. 2018 Nov 23;19(12):3732. doi: 10.3390/ijms19123732 (PMC6321160; doi:10.3390/ijms19123732)
Supplement: Supplementary file 1 [file ijms-19-03732-s001.zip]

Archive with 3 entries (3 files):
- Table S1_colorectal_cancer.docx
- Table S2_lung_cancer.docx
- Table S3_all_diseases.xlsx
