# Supplementary material for: Dual Convolutional Neural Network Based Method for Predicting Disease-Related miRNAs
Source: Int J Mol Sci. 2018 Nov 23;19(12):3732. doi: 10.3390/ijms19123732 (PMC6321160; doi:10.3390/ijms19123732)
Supplement: Supplementary file 1 [file ijms-19-03732-s001.zip › Table S3_all_diseases.xlsx]

## Sheet: Sheet1
Disease Name	MiRNA Name	Rank	Association score
Abortion, Habitual	hsa-mir-21	1	6.49786
Abortion, Habitual	hsa-mir-125b	2	3.62564
Abortion, Habitual	hsa-mir-34a	3	3.59319
Abortion, Habitual	hsa-mir-210	4	2.43478
Abortion, Habitual	hsa-mir-155	5	2.37753
Abortion, Habitual	hsa-mir-146b	6	2.21484
Abortion, Habitual	hsa-mir-200b	7	2.19428
Abortion, Habitual	hsa-mir-146a	8	2.1853
Abortion, Habitual	hsa-mir-325	9	2.16022
Abortion, Habitual	hsa-mir-19b	10	2.12463
Abortion, Habitual	hsa-mir-20a	11	2.08487
Abortion, Habitual	hsa-mir-34c	12	1.90998
Abortion, Habitual	hsa-mir-181a	13	1.90072
Abortion, Habitual	hsa-mir-145	14	1.86071
Abortion, Habitual	hsa-mir-143	15	1.85326
Abortion, Habitual	hsa-mir-29b	16	1.84671
Abortion, Habitual	hsa-mir-548a	17	1.80835
Abortion, Habitual	hsa-mir-101	18	1.74359
Abortion, Habitual	hsa-mir-150	19	1.73207
Abortion, Habitual	hsa-mir-16	20	1.72576
Abortion, Habitual	hsa-mir-106b	21	1.68474
Abortion, Habitual	hsa-mir-525	22	1.66551
Abortion, Habitual	hsa-let-7a	23	1.66527
Abortion, Habitual	hsa-mir-26a	24	1.59615
Abortion, Habitual	hsa-let-7b	25	1.58354
Abortion, Habitual	hsa-mir-223	26	1.54446
Abortion, Habitual	hsa-mir-29c	27	1.43277
Abortion, Habitual	hsa-mir-124	28	1.42313
Abortion, Habitual	hsa-mir-548c	29	1.423
Abortion, Habitual	hsa-mir-221	30	1.41046
Abortion, Habitual	hsa-mir-92a	31	1.38755
Abortion, Habitual	hsa-mir-17	32	1.37114
Abortion, Habitual	hsa-mir-214	33	1.36896
Abortion, Habitual	hsa-mir-1	34	1.36779
Abortion, Habitual	hsa-mir-29a	35	1.35745
Abortion, Habitual	hsa-let-7c	36	1.35123
Abortion, Habitual	hsa-mir-7	37	1.32782
Abortion, Habitual	hsa-mir-100	38	1.30066
Abortion, Habitual	hsa-mir-30a	39	1.29464
Abortion, Habitual	hsa-mir-148a	40	1.28905
Abortion, Habitual	hsa-mir-126	41	1.2877
Abortion, Habitual	hsa-mir-222	42	1.28155
Abortion, Habitual	hsa-mir-9	43	1.27421
Abortion, Habitual	hsa-mir-142	44	1.26992
Abortion, Habitual	hsa-mir-659	45	1.24164
Abortion, Habitual	hsa-mir-1236	46	1.23662
Abortion, Habitual	hsa-mir-19a	47	1.21822
Abortion, Habitual	hsa-mir-200a	48	1.19168
Abortion, Habitual	hsa-mir-203	49	1.18481
Abortion, Habitual	hsa-mir-182	50	1.17828
Abortion, Habitual	hsa-mir-545	51	1.15825
Abortion, Habitual	hsa-mir-30b	52	1.15452
Abortion, Habitual	hsa-mir-200c	53	1.13669
Abortion, Habitual	hsa-let-7d	54	1.1287
Abortion, Habitual	hsa-mir-133a	55	1.12278
Abortion, Habitual	hsa-mir-335	56	1.12142
Abortion, Habitual	hsa-mir-624	57	1.11546
Abortion, Habitual	hsa-mir-34b	58	1.11491
Abortion, Habitual	hsa-mir-23b	59	1.09686
Abortion, Habitual	hsa-mir-15a	60	1.0874
Abortion, Habitual	hsa-mir-592	61	1.07706
Abortion, Habitual	hsa-mir-141	62	1.07119
Abortion, Habitual	hsa-let-7e	63	1.04986
Abortion, Habitual	hsa-mir-31	64	1.02694
Abortion, Habitual	hsa-mir-663a	65	1.01782
Abortion, Habitual	hsa-mir-122	66	0.979891
Abortion, Habitual	hsa-mir-205	67	0.973268
Abortion, Habitual	hsa-mir-523	68	0.970468
Abortion, Habitual	hsa-mir-27b	69	0.943327
Abortion, Habitual	hsa-mir-128	70	0.937801
Abortion, Habitual	hsa-mir-195	71	0.916823
Abortion, Habitual	hsa-mir-668	72	0.909948
Abortion, Habitual	hsa-mir-377	73	0.905827
Abortion, Habitual	hsa-mir-183	74	0.890125
Abortion, Habitual	hsa-mir-106a	75	0.888673
Abortion, Habitual	hsa-mir-93	76	0.873508
Abortion, Habitual	hsa-mir-3148	77	0.850526
Abortion, Habitual	hsa-mir-3179	78	0.822721
Abortion, Habitual	hsa-mir-107	79	0.821532
Abortion, Habitual	hsa-mir-569	80	0.815362
Abortion, Habitual	hsa-mir-24	81	0.81267
Abortion, Habitual	hsa-let-7f	82	0.805831
Abortion, Habitual	hsa-mir-550b	83	0.79074
Abortion, Habitual	hsa-mir-10a	84	0.780493
Abortion, Habitual	hsa-mir-15b	85	0.775915
Abortion, Habitual	hsa-mir-20b	86	0.775512
Abortion, Habitual	hsa-mir-193a	87	0.746229
Abortion, Habitual	hsa-let-7i	88	0.743631
Abortion, Habitual	hsa-mir-96	89	0.734961
Abortion, Habitual	hsa-mir-26b	90	0.725279
Abortion, Habitual	hsa-mir-1302	91	0.723494
Abortion, Habitual	hsa-mir-224	92	0.718596
Abortion, Habitual	hsa-mir-342	93	0.715065
Abortion, Habitual	hsa-mir-18a	94	0.714027
Abortion, Habitual	hsa-mir-218	95	0.707102
Abortion, Habitual	hsa-mir-199b	96	0.706392
Abortion, Habitual	hsa-mir-103a	97	0.695298
Abortion, Habitual	hsa-mir-30c	98	0.682055
Abortion, Habitual	hsa-mir-598	99	0.664822
Abortion, Habitual	hsa-mir-599	100	0.66259
Acquired Immunodeficiency Syndrome	hsa-mir-21	1	7.91819
Acquired Immunodeficiency Syndrome	hsa-mir-125b	2	6.78123
Acquired Immunodeficiency Syndrome	hsa-mir-548a	3	6.65454
Acquired Immunodeficiency Syndrome	hsa-mir-34a	4	5.58576
Acquired Immunodeficiency Syndrome	hsa-mir-548c	5	4.7848
Acquired Immunodeficiency Syndrome	hsa-mir-146a	6	4.51039
Acquired Immunodeficiency Syndrome	hsa-mir-19b	7	4.29323
Acquired Immunodeficiency Syndrome	hsa-mir-659	8	4.1612
Acquired Immunodeficiency Syndrome	hsa-mir-592	9	4.02654
Acquired Immunodeficiency Syndrome	hsa-mir-150	10	3.8669
Acquired Immunodeficiency Syndrome	hsa-mir-146b	11	3.3193
Acquired Immunodeficiency Syndrome	hsa-mir-624	12	3.27891
Acquired Immunodeficiency Syndrome	hsa-mir-545	13	3.08401
Acquired Immunodeficiency Syndrome	hsa-mir-155	14	2.93462
Acquired Immunodeficiency Syndrome	hsa-mir-210	15	2.81103
Acquired Immunodeficiency Syndrome	hsa-mir-325	16	2.76363
Acquired Immunodeficiency Syndrome	hsa-mir-20a	17	2.65134
Acquired Immunodeficiency Syndrome	hsa-mir-30a	18	2.64469
Acquired Immunodeficiency Syndrome	hsa-mir-3148	19	2.57393
Acquired Immunodeficiency Syndrome	hsa-mir-668	20	2.51753
Acquired Immunodeficiency Syndrome	hsa-mir-223	21	2.51195
Acquired Immunodeficiency Syndrome	hsa-mir-569	22	2.49015
Acquired Immunodeficiency Syndrome	hsa-mir-143	23	2.48538
Acquired Immunodeficiency Syndrome	hsa-mir-200b	24	2.47358
Acquired Immunodeficiency Syndrome	hsa-mir-16	25	2.41347
Acquired Immunodeficiency Syndrome	hsa-mir-145	26	2.39939
Acquired Immunodeficiency Syndrome	hsa-mir-106b	27	2.34901
Acquired Immunodeficiency Syndrome	hsa-mir-181a	28	2.33922
Acquired Immunodeficiency Syndrome	hsa-let-7a	29	2.33028
Acquired Immunodeficiency Syndrome	hsa-mir-1236	30	2.27416
Acquired Immunodeficiency Syndrome	hsa-mir-92a	31	2.22224
Acquired Immunodeficiency Syndrome	hsa-mir-34c	32	2.17475
Acquired Immunodeficiency Syndrome	hsa-mir-101	33	2.11201
Acquired Immunodeficiency Syndrome	hsa-mir-1	34	2.07865
Acquired Immunodeficiency Syndrome	hsa-mir-29c	35	2.06921
Acquired Immunodeficiency Syndrome	hsa-mir-19a	36	2.06564
Acquired Immunodeficiency Syndrome	hsa-mir-148a	37	1.99892
Acquired Immunodeficiency Syndrome	hsa-mir-7	38	1.94362
Acquired Immunodeficiency Syndrome	hsa-mir-214	39	1.93776
Acquired Immunodeficiency Syndrome	hsa-mir-431	40	1.92356
Acquired Immunodeficiency Syndrome	hsa-mir-599	41	1.89834
Acquired Immunodeficiency Syndrome	hsa-mir-648	42	1.88988
Acquired Immunodeficiency Syndrome	hsa-mir-30b	43	1.87039
Acquired Immunodeficiency Syndrome	hsa-mir-614	44	1.87017
Acquired Immunodeficiency Syndrome	hsa-mir-17	45	1.79577
Acquired Immunodeficiency Syndrome	hsa-let-7c	46	1.77943
Acquired Immunodeficiency Syndrome	hsa-mir-124	47	1.7488
Acquired Immunodeficiency Syndrome	hsa-mir-663a	48	1.74467
Acquired Immunodeficiency Syndrome	hsa-mir-28	49	1.72333
Acquired Immunodeficiency Syndrome	hsa-mir-133a	50	1.70976
Acquired Immunodeficiency Syndrome	hsa-mir-221	51	1.70779
Acquired Immunodeficiency Syndrome	hsa-mir-941	52	1.70337
Acquired Immunodeficiency Syndrome	hsa-mir-525	53	1.6745
Acquired Immunodeficiency Syndrome	hsa-let-7b	54	1.66269
Acquired Immunodeficiency Syndrome	hsa-mir-106a	55	1.65693
Acquired Immunodeficiency Syndrome	hsa-mir-1207	56	1.64103
Acquired Immunodeficiency Syndrome	hsa-mir-598	57	1.63454
Acquired Immunodeficiency Syndrome	hsa-mir-9	58	1.61533
Acquired Immunodeficiency Syndrome	hsa-mir-382	59	1.59597
Acquired Immunodeficiency Syndrome	hsa-mir-222	60	1.59249
Acquired Immunodeficiency Syndrome	hsa-let-7e	61	1.58953
Acquired Immunodeficiency Syndrome	hsa-mir-126	62	1.56928
Acquired Immunodeficiency Syndrome	hsa-mir-100	63	1.54448
Acquired Immunodeficiency Syndrome	hsa-mir-3179	64	1.53782
Acquired Immunodeficiency Syndrome	hsa-mir-122	65	1.52959
Acquired Immunodeficiency Syndrome	hsa-mir-1181	66	1.51473
Acquired Immunodeficiency Syndrome	hsa-mir-200a	67	1.51324
Acquired Immunodeficiency Syndrome	hsa-mir-448	68	1.49571
Acquired Immunodeficiency Syndrome	hsa-mir-34b	69	1.48473
Acquired Immunodeficiency Syndrome	hsa-mir-550b	70	1.48074
Acquired Immunodeficiency Syndrome	hsa-mir-142	71	1.46719
Acquired Immunodeficiency Syndrome	hsa-mir-182	72	1.46586
Acquired Immunodeficiency Syndrome	hsa-mir-26a	73	1.4541
Acquired Immunodeficiency Syndrome	hsa-mir-15a	74	1.42579
Acquired Immunodeficiency Syndrome	hsa-mir-523	75	1.40976
Acquired Immunodeficiency Syndrome	hsa-mir-27b	76	1.39732
Acquired Immunodeficiency Syndrome	hsa-mir-377	77	1.37494
Acquired Immunodeficiency Syndrome	hsa-mir-203	78	1.36698
Acquired Immunodeficiency Syndrome	hsa-mir-18a	79	1.33553
Acquired Immunodeficiency Syndrome	hsa-mir-30c	80	1.32151
Acquired Immunodeficiency Syndrome	hsa-mir-663	81	1.30761
Acquired Immunodeficiency Syndrome	hsa-mir-1266	82	1.30489
Acquired Immunodeficiency Syndrome	hsa-mir-200c	83	1.30152
Acquired Immunodeficiency Syndrome	hsa-let-7d	84	1.29688
Acquired Immunodeficiency Syndrome	hsa-mir-335	85	1.29328
Acquired Immunodeficiency Syndrome	hsa-mir-583	86	1.2895
Acquired Immunodeficiency Syndrome	hsa-mir-93	87	1.28134
Acquired Immunodeficiency Syndrome	hsa-mir-548b	88	1.27448
Acquired Immunodeficiency Syndrome	hsa-mir-31	89	1.27076
Acquired Immunodeficiency Syndrome	hsa-mir-183	90	1.26296
Acquired Immunodeficiency Syndrome	hsa-mir-128	91	1.22735
Acquired Immunodeficiency Syndrome	hsa-mir-193a	92	1.22685
Acquired Immunodeficiency Syndrome	hsa-mir-1302	93	1.21384
Acquired Immunodeficiency Syndrome	hsa-mir-675	94	1.20822
Acquired Immunodeficiency Syndrome	hsa-mir-30e	95	1.18655
Acquired Immunodeficiency Syndrome	hsa-mir-557	96	1.16556
Acquired Immunodeficiency Syndrome	hsa-mir-24	97	1.1637
Acquired Immunodeficiency Syndrome	hsa-mir-10a	98	1.15284
Acquired Immunodeficiency Syndrome	hsa-mir-23b	99	1.14168
Acquired Immunodeficiency Syndrome	hsa-mir-196a	100	1.13116
ACTH-Secreting Pituitary Adenoma	hsa-mir-125b	1	5.22587
ACTH-Secreting Pituitary Adenoma	hsa-mir-34a	2	3.91389
ACTH-Secreting Pituitary Adenoma	hsa-mir-19b	3	2.61216
ACTH-Secreting Pituitary Adenoma	hsa-mir-146b	4	2.56469
ACTH-Secreting Pituitary Adenoma	hsa-mir-210	5	2.52073
ACTH-Secreting Pituitary Adenoma	hsa-mir-200b	6	2.37148
ACTH-Secreting Pituitary Adenoma	hsa-mir-659	7	2.1857
ACTH-Secreting Pituitary Adenoma	hsa-mir-181a	8	2.12914
ACTH-Secreting Pituitary Adenoma	hsa-mir-146a	9	2.10567
ACTH-Secreting Pituitary Adenoma	hsa-let-7e	10	2.08109
ACTH-Secreting Pituitary Adenoma	hsa-mir-199b	11	2.06595
ACTH-Secreting Pituitary Adenoma	hsa-mir-214	12	2.06026
ACTH-Secreting Pituitary Adenoma	hsa-mir-548a	13	2.00963
ACTH-Secreting Pituitary Adenoma	hsa-let-7b	14	1.99217
ACTH-Secreting Pituitary Adenoma	hsa-mir-548c	15	1.9912
ACTH-Secreting Pituitary Adenoma	hsa-mir-17	16	1.90442
ACTH-Secreting Pituitary Adenoma	hsa-mir-92a	17	1.89021
ACTH-Secreting Pituitary Adenoma	hsa-mir-34c	18	1.86496
ACTH-Secreting Pituitary Adenoma	hsa-mir-20a	19	1.83458
ACTH-Secreting Pituitary Adenoma	hsa-mir-106b	20	1.82998
ACTH-Secreting Pituitary Adenoma	hsa-mir-9	21	1.82452
ACTH-Secreting Pituitary Adenoma	hsa-mir-155	22	1.78906
ACTH-Secreting Pituitary Adenoma	hsa-mir-100	23	1.64767
ACTH-Secreting Pituitary Adenoma	hsa-let-7c	24	1.59449
ACTH-Secreting Pituitary Adenoma	hsa-mir-545	25	1.55931
ACTH-Secreting Pituitary Adenoma	hsa-mir-29c	26	1.5423
ACTH-Secreting Pituitary Adenoma	hsa-mir-29b	27	1.49652
ACTH-Secreting Pituitary Adenoma	hsa-mir-124	28	1.4965
ACTH-Secreting Pituitary Adenoma	hsa-mir-30a	29	1.49499
ACTH-Secreting Pituitary Adenoma	hsa-let-7f	30	1.4896
ACTH-Secreting Pituitary Adenoma	hsa-mir-222	31	1.48555
ACTH-Secreting Pituitary Adenoma	hsa-let-7d	32	1.48262
ACTH-Secreting Pituitary Adenoma	hsa-mir-26a	33	1.4787
ACTH-Secreting Pituitary Adenoma	hsa-let-7i	34	1.47843
ACTH-Secreting Pituitary Adenoma	hsa-mir-34b	35	1.44022
ACTH-Secreting Pituitary Adenoma	hsa-mir-101	36	1.42806
ACTH-Secreting Pituitary Adenoma	hsa-mir-1	37	1.4167
ACTH-Secreting Pituitary Adenoma	hsa-mir-221	38	1.40402
ACTH-Secreting Pituitary Adenoma	hsa-mir-223	39	1.35904
ACTH-Secreting Pituitary Adenoma	hsa-mir-23b	40	1.35333
ACTH-Secreting Pituitary Adenoma	hsa-mir-29a	41	1.35189
ACTH-Secreting Pituitary Adenoma	hsa-mir-148a	42	1.35164
ACTH-Secreting Pituitary Adenoma	hsa-mir-624	43	1.35057
ACTH-Secreting Pituitary Adenoma	hsa-mir-19a	44	1.3486
ACTH-Secreting Pituitary Adenoma	hsa-mir-592	45	1.34008
ACTH-Secreting Pituitary Adenoma	hsa-mir-3148	46	1.24758
ACTH-Secreting Pituitary Adenoma	hsa-mir-31	47	1.2466
ACTH-Secreting Pituitary Adenoma	hsa-mir-203	48	1.24658
ACTH-Secreting Pituitary Adenoma	hsa-mir-1236	49	1.2262
ACTH-Secreting Pituitary Adenoma	hsa-mir-342	50	1.22092
ACTH-Secreting Pituitary Adenoma	hsa-mir-18a	51	1.22007
ACTH-Secreting Pituitary Adenoma	hsa-mir-107	52	1.2129
ACTH-Secreting Pituitary Adenoma	hsa-mir-569	53	1.20168
ACTH-Secreting Pituitary Adenoma	hsa-mir-126	54	1.19908
ACTH-Secreting Pituitary Adenoma	hsa-mir-325	55	1.18982
ACTH-Secreting Pituitary Adenoma	hsa-mir-668	56	1.17872
ACTH-Secreting Pituitary Adenoma	hsa-mir-663a	57	1.17743
ACTH-Secreting Pituitary Adenoma	hsa-mir-206	58	1.16126
ACTH-Secreting Pituitary Adenoma	hsa-mir-7	59	1.15785
ACTH-Secreting Pituitary Adenoma	hsa-mir-30c	60	1.14319
ACTH-Secreting Pituitary Adenoma	hsa-mir-142	61	1.12124
ACTH-Secreting Pituitary Adenoma	hsa-mir-130a	62	1.12058
ACTH-Secreting Pituitary Adenoma	hsa-mir-106a	63	1.11508
ACTH-Secreting Pituitary Adenoma	hsa-mir-200c	64	1.11003
ACTH-Secreting Pituitary Adenoma	hsa-let-7g	65	1.08217
ACTH-Secreting Pituitary Adenoma	hsa-mir-523	66	1.07393
ACTH-Secreting Pituitary Adenoma	hsa-mir-525	67	1.05573
ACTH-Secreting Pituitary Adenoma	hsa-mir-30b	68	1.04686
ACTH-Secreting Pituitary Adenoma	hsa-mir-15b	69	1.01163
ACTH-Secreting Pituitary Adenoma	hsa-mir-133a	70	1.00833
ACTH-Secreting Pituitary Adenoma	hsa-mir-1302	71	0.985279
ACTH-Secreting Pituitary Adenoma	hsa-mir-205	72	0.981875
ACTH-Secreting Pituitary Adenoma	hsa-mir-182	73	0.979265
ACTH-Secreting Pituitary Adenoma	hsa-mir-599	74	0.975402
ACTH-Secreting Pituitary Adenoma	hsa-mir-648	75	0.970183
ACTH-Secreting Pituitary Adenoma	hsa-mir-614	76	0.964148
ACTH-Secreting Pituitary Adenoma	hsa-mir-27b	77	0.95147
ACTH-Secreting Pituitary Adenoma	hsa-mir-20b	78	0.951098
ACTH-Secreting Pituitary Adenoma	hsa-mir-181b	79	0.945469
ACTH-Secreting Pituitary Adenoma	hsa-mir-193a	80	0.945007
ACTH-Secreting Pituitary Adenoma	hsa-mir-200a	81	0.937008
ACTH-Secreting Pituitary Adenoma	hsa-mir-1207	82	0.930946
ACTH-Secreting Pituitary Adenoma	hsa-mir-128	83	0.924885
ACTH-Secreting Pituitary Adenoma	hsa-mir-3179	84	0.90513
ACTH-Secreting Pituitary Adenoma	hsa-mir-218	85	0.902386
ACTH-Secreting Pituitary Adenoma	hsa-mir-378a	86	0.901659
ACTH-Secreting Pituitary Adenoma	hsa-mir-183	87	0.879996
ACTH-Secreting Pituitary Adenoma	hsa-mir-550b	88	0.872948
ACTH-Secreting Pituitary Adenoma	hsa-mir-125a	89	0.867915
ACTH-Secreting Pituitary Adenoma	hsa-mir-582	90	0.859055
ACTH-Secreting Pituitary Adenoma	hsa-mir-589	91	0.858749
ACTH-Secreting Pituitary Adenoma	hsa-mir-627	92	0.856568
ACTH-Secreting Pituitary Adenoma	hsa-mir-566	93	0.856386
ACTH-Secreting Pituitary Adenoma	hsa-mir-619	94	0.853715
ACTH-Secreting Pituitary Adenoma	hsa-mir-1184	95	0.853697
ACTH-Secreting Pituitary Adenoma	hsa-mir-1247	96	0.85322
ACTH-Secreting Pituitary Adenoma	hsa-mir-138	97	0.851435
ACTH-Secreting Pituitary Adenoma	hsa-mir-1273a	98	0.848006
ACTH-Secreting Pituitary Adenoma	hsa-mir-10a	99	0.846216
ACTH-Secreting Pituitary Adenoma	hsa-mir-635	100	0.846061
Acute Coronary Syndrome	hsa-mir-21	1	11.6282
Acute Coronary Syndrome	hsa-mir-125b	2	6.34075
Acute Coronary Syndrome	hsa-mir-150	3	4.64801
Acute Coronary Syndrome	hsa-mir-34a	4	4.33564
Acute Coronary Syndrome	hsa-mir-210	5	3.8848
Acute Coronary Syndrome	hsa-mir-20a	6	3.64678
Acute Coronary Syndrome	hsa-mir-181a	7	3.61446
Acute Coronary Syndrome	hsa-mir-19b	8	3.58637
Acute Coronary Syndrome	hsa-mir-29b	9	2.93061
Acute Coronary Syndrome	hsa-mir-106b	10	2.92892
Acute Coronary Syndrome	hsa-mir-146b	11	2.92186
Acute Coronary Syndrome	hsa-mir-548a	12	2.92032
Acute Coronary Syndrome	hsa-mir-15b	13	2.91796
Acute Coronary Syndrome	hsa-mir-325	14	2.85302
Acute Coronary Syndrome	hsa-mir-30b	15	2.83822
Acute Coronary Syndrome	hsa-mir-624	16	2.77623
Acute Coronary Syndrome	hsa-mir-24	17	2.76499
Acute Coronary Syndrome	hsa-mir-34c	18	2.5615
Acute Coronary Syndrome	hsa-mir-26a	19	2.56096
Acute Coronary Syndrome	hsa-mir-145	20	2.54088
Acute Coronary Syndrome	hsa-mir-223	21	2.53893
Acute Coronary Syndrome	hsa-mir-16	22	2.5084
Acute Coronary Syndrome	hsa-mir-15a	23	2.48507
Acute Coronary Syndrome	hsa-mir-101	24	2.44678
Acute Coronary Syndrome	hsa-mir-92a	25	2.38717
Acute Coronary Syndrome	hsa-mir-659	26	2.3825
Acute Coronary Syndrome	hsa-mir-17	27	2.38177
Acute Coronary Syndrome	hsa-mir-30a	28	2.3478
Acute Coronary Syndrome	hsa-mir-200b	29	2.33216
Acute Coronary Syndrome	hsa-mir-19a	30	2.24551
Acute Coronary Syndrome	hsa-mir-126	31	2.18692
Acute Coronary Syndrome	hsa-mir-545	32	2.18611
Acute Coronary Syndrome	hsa-mir-122	33	2.16874
Acute Coronary Syndrome	hsa-mir-148a	34	2.12981
Acute Coronary Syndrome	hsa-mir-1236	35	2.10595
Acute Coronary Syndrome	hsa-mir-29a	36	2.10336
Acute Coronary Syndrome	hsa-mir-548c	37	2.08636
Acute Coronary Syndrome	hsa-mir-214	38	2.08425
Acute Coronary Syndrome	hsa-let-7b	39	2.01922
Acute Coronary Syndrome	hsa-mir-208a	40	2.01685
Acute Coronary Syndrome	hsa-mir-3148	41	1.99787
Acute Coronary Syndrome	hsa-let-7e	42	1.99228
Acute Coronary Syndrome	hsa-mir-23a	43	1.97154
Acute Coronary Syndrome	hsa-mir-221	44	1.93418
Acute Coronary Syndrome	hsa-mir-569	45	1.92756
Acute Coronary Syndrome	hsa-let-7a	46	1.92588
Acute Coronary Syndrome	hsa-mir-196a	47	1.89069
Acute Coronary Syndrome	hsa-mir-143	48	1.88763
Acute Coronary Syndrome	hsa-mir-200c	49	1.86027
Acute Coronary Syndrome	hsa-mir-124	50	1.84863
Acute Coronary Syndrome	hsa-mir-525	51	1.8482
Acute Coronary Syndrome	hsa-mir-499a	52	1.78636
Acute Coronary Syndrome	hsa-mir-377	53	1.78148
Acute Coronary Syndrome	hsa-mir-222	54	1.76913
Acute Coronary Syndrome	hsa-mir-142	55	1.76477
Acute Coronary Syndrome	hsa-mir-592	56	1.76429
Acute Coronary Syndrome	hsa-mir-668	57	1.75899
Acute Coronary Syndrome	hsa-mir-203	58	1.69971
Acute Coronary Syndrome	hsa-mir-23b	59	1.69281
Acute Coronary Syndrome	hsa-mir-376b	60	1.65916
Acute Coronary Syndrome	hsa-let-7c	61	1.65396
Acute Coronary Syndrome	hsa-mir-523	62	1.61696
Acute Coronary Syndrome	hsa-mir-182	63	1.58875
Acute Coronary Syndrome	hsa-mir-342	64	1.58033
Acute Coronary Syndrome	hsa-mir-100	65	1.56733
Acute Coronary Syndrome	hsa-mir-200a	66	1.56558
Acute Coronary Syndrome	hsa-mir-1302	67	1.56038
Acute Coronary Syndrome	hsa-mir-320a	68	1.55672
Acute Coronary Syndrome	hsa-mir-7	69	1.54368
Acute Coronary Syndrome	hsa-mir-31	70	1.54199
Acute Coronary Syndrome	hsa-mir-29c	71	1.52037
Acute Coronary Syndrome	hsa-mir-384	72	1.51722
Acute Coronary Syndrome	hsa-mir-199a	73	1.5155
Acute Coronary Syndrome	hsa-mir-26b	74	1.49421
Acute Coronary Syndrome	hsa-mir-9	75	1.47576
Acute Coronary Syndrome	hsa-mir-1207	76	1.46317
Acute Coronary Syndrome	hsa-let-7d	77	1.4599
Acute Coronary Syndrome	hsa-mir-599	78	1.45942
Acute Coronary Syndrome	hsa-mir-648	79	1.45331
Acute Coronary Syndrome	hsa-mir-195	80	1.44571
Acute Coronary Syndrome	hsa-mir-663a	81	1.44359
Acute Coronary Syndrome	hsa-mir-614	82	1.44223
Acute Coronary Syndrome	hsa-mir-18a	83	1.39735
Acute Coronary Syndrome	hsa-mir-34b	84	1.37239
Acute Coronary Syndrome	hsa-mir-424	85	1.35846
Acute Coronary Syndrome	hsa-mir-27b	86	1.34748
Acute Coronary Syndrome	hsa-mir-27a	87	1.33077
Acute Coronary Syndrome	hsa-mir-141	88	1.3138
Acute Coronary Syndrome	hsa-mir-520f	89	1.30727
Acute Coronary Syndrome	hsa-mir-96	90	1.30633
Acute Coronary Syndrome	hsa-mir-3179	91	1.30575
Acute Coronary Syndrome	hsa-mir-328	92	1.30359
Acute Coronary Syndrome	hsa-mir-520g	93	1.30082
Acute Coronary Syndrome	hsa-mir-1266	94	1.2976
Acute Coronary Syndrome	hsa-mir-107	95	1.29443
Acute Coronary Syndrome	hsa-mir-30c	96	1.28511
Acute Coronary Syndrome	hsa-let-7f	97	1.28451
Acute Coronary Syndrome	hsa-mir-451a	98	1.27103
Acute Coronary Syndrome	hsa-mir-550b	99	1.26105
Acute Coronary Syndrome	hsa-mir-103a	100	1.19922
Acute Lung Injury	hsa-mir-21	1	6.09001
Acute Lung Injury	hsa-mir-125b	2	4.96441
Acute Lung Injury	hsa-mir-34a	3	3.52606
Acute Lung Injury	hsa-mir-548a	4	2.85872
Acute Lung Injury	hsa-mir-19b	5	2.82657
Acute Lung Injury	hsa-mir-155	6	2.79283
Acute Lung Injury	hsa-mir-146a	7	2.67901
Acute Lung Injury	hsa-mir-146b	8	2.65426
Acute Lung Injury	hsa-mir-210	9	2.47469
Acute Lung Injury	hsa-mir-200b	10	2.44477
Acute Lung Injury	hsa-mir-548c	11	2.42646
Acute Lung Injury	hsa-mir-106b	12	2.39713
Acute Lung Injury	hsa-mir-34c	13	2.39088
Acute Lung Injury	hsa-mir-150	14	2.19222
Acute Lung Injury	hsa-mir-145	15	2.17035
Acute Lung Injury	hsa-mir-143	16	2.14426
Acute Lung Injury	hsa-let-7b	17	2.03443
Acute Lung Injury	hsa-mir-29a	18	2.00407
Acute Lung Injury	hsa-mir-181a	19	1.97369
Acute Lung Injury	hsa-mir-29b	20	1.96904
Acute Lung Injury	hsa-let-7a	21	1.95595
Acute Lung Injury	hsa-mir-133a	22	1.93941
Acute Lung Injury	hsa-mir-659	23	1.86973
Acute Lung Injury	hsa-mir-223	24	1.85075
Acute Lung Injury	hsa-mir-20a	25	1.7796
Acute Lung Injury	hsa-let-7e	26	1.69041
Acute Lung Injury	hsa-mir-19a	27	1.64587
Acute Lung Injury	hsa-mir-29c	28	1.64146
Acute Lung Injury	hsa-mir-100	29	1.6355
Acute Lung Injury	hsa-let-7c	30	1.62953
Acute Lung Injury	hsa-mir-325	31	1.61341
Acute Lung Injury	hsa-mir-92a	32	1.60861
Acute Lung Injury	hsa-mir-545	33	1.60809
Acute Lung Injury	hsa-mir-1	34	1.60214
Acute Lung Injury	hsa-mir-7	35	1.56864
Acute Lung Injury	hsa-mir-30a	36	1.53579
Acute Lung Injury	hsa-mir-1236	37	1.53087
Acute Lung Injury	hsa-mir-148a	38	1.52669
Acute Lung Injury	hsa-mir-221	39	1.51725
Acute Lung Injury	hsa-mir-203	40	1.50441
Acute Lung Injury	hsa-mir-214	41	1.47202
Acute Lung Injury	hsa-mir-3179	42	1.46417
Acute Lung Injury	hsa-mir-9	43	1.45031
Acute Lung Injury	hsa-mir-222	44	1.41865
Acute Lung Injury	hsa-mir-101	45	1.41158
Acute Lung Injury	hsa-mir-592	46	1.40748
Acute Lung Injury	hsa-mir-550b	47	1.38979
Acute Lung Injury	hsa-mir-142	48	1.3726
Acute Lung Injury	hsa-mir-126	49	1.3656
Acute Lung Injury	hsa-mir-15a	50	1.36302
Acute Lung Injury	hsa-mir-124	51	1.35481
Acute Lung Injury	hsa-mir-525	52	1.34807
Acute Lung Injury	hsa-mir-26a	53	1.34616
Acute Lung Injury	hsa-mir-30b	54	1.34098
Acute Lung Injury	hsa-let-7d	55	1.31979
Acute Lung Injury	hsa-mir-34b	56	1.312
Acute Lung Injury	hsa-mir-17	57	1.29811
Acute Lung Injury	hsa-mir-122	58	1.29782
Acute Lung Injury	hsa-mir-624	59	1.2608
Acute Lung Injury	hsa-mir-28	60	1.23772
Acute Lung Injury	hsa-mir-200a	61	1.22502
Acute Lung Injury	hsa-mir-663a	62	1.20493
Acute Lung Injury	hsa-mir-196a	63	1.16691
Acute Lung Injury	hsa-mir-3148	64	1.15978
Acute Lung Injury	hsa-mir-23b	65	1.15621
Acute Lung Injury	hsa-mir-31	66	1.15497
Acute Lung Injury	hsa-mir-27b	67	1.13894
Acute Lung Injury	hsa-mir-523	68	1.12461
Acute Lung Injury	hsa-mir-499a	69	1.11637
Acute Lung Injury	hsa-mir-377	70	1.11507
Acute Lung Injury	hsa-let-7f	71	1.10739
Acute Lung Injury	hsa-mir-93	72	1.09712
Acute Lung Injury	hsa-mir-569	73	1.09602
Acute Lung Injury	hsa-mir-548b	74	1.08047
Acute Lung Injury	hsa-mir-335	75	1.06975
Acute Lung Injury	hsa-mir-141	76	1.06689
Acute Lung Injury	hsa-mir-200c	77	1.0614
Acute Lung Injury	hsa-mir-182	78	1.03624
Acute Lung Injury	hsa-mir-342	79	1.02023
Acute Lung Injury	hsa-mir-107	80	0.987437
Acute Lung Injury	hsa-mir-193a	81	0.978438
Acute Lung Injury	hsa-mir-127	82	0.976189
Acute Lung Injury	hsa-mir-668	83	0.973936
Acute Lung Injury	hsa-mir-24	84	0.955843
Acute Lung Injury	hsa-let-7i	85	0.954954
Acute Lung Injury	hsa-mir-206	86	0.935432
Acute Lung Injury	hsa-mir-10a	87	0.929576
Acute Lung Injury	hsa-mir-20b	88	0.927833
Acute Lung Injury	hsa-mir-205	89	0.927642
Acute Lung Injury	hsa-mir-486	90	0.92229
Acute Lung Injury	hsa-mir-106a	91	0.921531
Acute Lung Injury	hsa-mir-199b	92	0.91297
Acute Lung Injury	hsa-mir-128	93	0.899175
Acute Lung Injury	hsa-let-7g	94	0.887454
Acute Lung Injury	hsa-mir-195	95	0.881969
Acute Lung Injury	hsa-mir-183	96	0.880978
Acute Lung Injury	hsa-mir-599	97	0.873317
Acute Lung Injury	hsa-mir-520f	98	0.871867
Acute Lung Injury	hsa-mir-648	99	0.863476
Acute Lung Injury	hsa-mir-520g	100	0.862228
Adenocarcinoma	hsa-mir-34a	1	4.17954
Adenocarcinoma	hsa-mir-125b	2	3.49419
Adenocarcinoma	hsa-mir-214	3	3.4673
Adenocarcinoma	hsa-mir-592	4	3.293
Adenocarcinoma	hsa-mir-548a	5	3.25952
Adenocarcinoma	hsa-mir-548c	6	3.16186
Adenocarcinoma	hsa-mir-545	7	3.11643
Adenocarcinoma	hsa-mir-19b	8	3.07963
Adenocarcinoma	hsa-mir-663	9	2.97817
Adenocarcinoma	hsa-mir-222	10	2.91933
Adenocarcinoma	hsa-mir-325	11	2.89262
Adenocarcinoma	hsa-mir-659	12	2.86965
Adenocarcinoma	hsa-mir-1236	13	2.82469
Adenocarcinoma	hsa-mir-624	14	2.82374
Adenocarcinoma	hsa-mir-569	15	2.79256
Adenocarcinoma	hsa-mir-106b	16	2.78917
Adenocarcinoma	hsa-mir-668	17	2.77107
Adenocarcinoma	hsa-mir-3148	18	2.72777
Adenocarcinoma	hsa-mir-1207	19	2.72171
Adenocarcinoma	hsa-mir-598	20	2.6957
Adenocarcinoma	hsa-mir-448	21	2.64752
Adenocarcinoma	hsa-mir-1181	22	2.6402
Adenocarcinoma	hsa-mir-550b	23	2.58826
Adenocarcinoma	hsa-mir-150	24	2.58077
Adenocarcinoma	hsa-mir-3179	25	2.54039
Adenocarcinoma	hsa-mir-525	26	2.43651
Adenocarcinoma	hsa-mir-599	27	2.36538
Adenocarcinoma	hsa-mir-648	28	2.36145
Adenocarcinoma	hsa-mir-614	29	2.36065
Adenocarcinoma	hsa-mir-181a	30	2.34169
Adenocarcinoma	hsa-mir-941	31	2.34125
Adenocarcinoma	hsa-mir-146b	32	2.31864
Adenocarcinoma	hsa-mir-1266	33	2.31176
Adenocarcinoma	hsa-mir-431	34	2.30092
Adenocarcinoma	hsa-mir-523	35	2.28889
Adenocarcinoma	hsa-mir-1302	36	2.23361
Adenocarcinoma	hsa-mir-124	37	2.23239
Adenocarcinoma	hsa-let-7b	38	2.21493
Adenocarcinoma	hsa-mir-663a	39	2.21235
Adenocarcinoma	hsa-mir-141	40	2.1995
Adenocarcinoma	hsa-mir-564	41	2.17726
Adenocarcinoma	hsa-mir-19a	42	2.17087
Adenocarcinoma	hsa-mir-518a	43	2.16818
Adenocarcinoma	hsa-mir-369	44	2.13404
Adenocarcinoma	hsa-mir-26a	45	2.12559
Adenocarcinoma	hsa-mir-151	46	2.1228
Adenocarcinoma	hsa-mir-711	47	2.09034
Adenocarcinoma	hsa-mir-1293	48	2.08446
Adenocarcinoma	hsa-mir-557	49	2.0796
Adenocarcinoma	hsa-mir-4792	50	2.05151
Adenocarcinoma	hsa-mir-494	51	2.02433
Adenocarcinoma	hsa-mir-675	52	2.00557
Adenocarcinoma	hsa-mir-619	53	1.98821
Adenocarcinoma	hsa-mir-582	54	1.98758
Adenocarcinoma	hsa-mir-566	55	1.98553
Adenocarcinoma	hsa-mir-589	56	1.97961
Adenocarcinoma	hsa-mir-627	57	1.97933
Adenocarcinoma	hsa-mir-142	58	1.97253
Adenocarcinoma	hsa-mir-635	59	1.97201
Adenocarcinoma	hsa-mir-487a	60	1.97137
Adenocarcinoma	hsa-mir-373	61	1.96062
Adenocarcinoma	hsa-mir-1972	62	1.95617
Adenocarcinoma	hsa-mir-1180	63	1.95475
Adenocarcinoma	hsa-mir-1247	64	1.95305
Adenocarcinoma	hsa-mir-1184	65	1.94762
Adenocarcinoma	hsa-mir-1273a	66	1.94062
Adenocarcinoma	hsa-mir-302f	67	1.89404
Adenocarcinoma	hsa-mir-29b	68	1.88081
Adenocarcinoma	hsa-mir-377	69	1.87677
Adenocarcinoma	hsa-mir-660	70	1.87511
Adenocarcinoma	hsa-mir-520g	71	1.8431
Adenocarcinoma	hsa-mir-520f	72	1.84233
Adenocarcinoma	hsa-mir-583	73	1.84083
Adenocarcinoma	hsa-mir-600	74	1.8206
Adenocarcinoma	hsa-mir-34c	75	1.81051
Adenocarcinoma	hsa-mir-101	76	1.81024
Adenocarcinoma	hsa-mir-611	77	1.81006
Adenocarcinoma	hsa-mir-654	78	1.80298
Adenocarcinoma	hsa-mir-662	79	1.79254
Adenocarcinoma	hsa-mir-18a	80	1.78752
Adenocarcinoma	hsa-mir-3151	81	1.78174
Adenocarcinoma	hsa-mir-769	82	1.78083
Adenocarcinoma	hsa-mir-9	83	1.75121
Adenocarcinoma	hsa-mir-302e	84	1.74124
Adenocarcinoma	hsa-mir-199b	85	1.74002
Adenocarcinoma	hsa-mir-633	86	1.73586
Adenocarcinoma	hsa-mir-7	87	1.72797
Adenocarcinoma	hsa-mir-148a	88	1.67745
Adenocarcinoma	hsa-let-7c	89	1.66964
Adenocarcinoma	hsa-mir-23b	90	1.65406
Adenocarcinoma	hsa-mir-575	91	1.64988
Adenocarcinoma	hsa-mir-184	92	1.64785
Adenocarcinoma	hsa-mir-138	93	1.64551
Adenocarcinoma	hsa-mir-30a	94	1.63779
Adenocarcinoma	hsa-mir-572	95	1.63224
Adenocarcinoma	hsa-mir-29c	96	1.62424
Adenocarcinoma	hsa-mir-384	97	1.59413
Adenocarcinoma	hsa-mir-29a	98	1.58816
Adenocarcinoma	hsa-mir-298	99	1.58764
Adenocarcinoma	hsa-mir-1299	100	1.5824
Adenoma	hsa-mir-125b	1	3.41017
Adenoma	hsa-mir-34a	2	3.25924
Adenoma	hsa-mir-19b	3	2.61746
Adenoma	hsa-mir-17	4	2.14732
Adenoma	hsa-mir-210	5	1.9142
Adenoma	hsa-mir-150	6	1.87466
Adenoma	hsa-mir-20a	7	1.86258
Adenoma	hsa-mir-214	8	1.79485
Adenoma	hsa-mir-106b	9	1.69582
Adenoma	hsa-mir-146b	10	1.68173
Adenoma	hsa-mir-181a	11	1.67192
Adenoma	hsa-mir-92a	12	1.65527
Adenoma	hsa-mir-19a	13	1.54459
Adenoma	hsa-mir-155	14	1.53439
Adenoma	hsa-mir-143	15	1.4858
Adenoma	hsa-let-7a	16	1.43833
Adenoma	hsa-mir-200b	17	1.38641
Adenoma	hsa-mir-145	18	1.33096
Adenoma	hsa-mir-18a	19	1.31778
Adenoma	hsa-mir-9	20	1.28301
Adenoma	hsa-mir-548a	21	1.20551
Adenoma	hsa-mir-34c	22	1.16122
Adenoma	hsa-mir-222	23	1.15919
Adenoma	hsa-mir-124	24	1.15067
Adenoma	hsa-mir-199b	25	1.09657
Adenoma	hsa-mir-221	26	1.05906
Adenoma	hsa-mir-548c	27	1.01393
Adenoma	hsa-mir-106a	28	0.997896
Adenoma	hsa-mir-16	29	0.997638
Adenoma	hsa-mir-29c	30	0.987754
Adenoma	hsa-mir-29b	31	0.953929
Adenoma	hsa-mir-146a	32	0.931039
Adenoma	hsa-mir-659	33	0.928689
Adenoma	hsa-mir-34b	34	0.925677
Adenoma	hsa-mir-29a	35	0.923571
Adenoma	hsa-let-7b	36	0.92082
Adenoma	hsa-mir-1	37	0.890257
Adenoma	hsa-mir-325	38	0.886159
Adenoma	hsa-mir-545	39	0.869265
Adenoma	hsa-mir-30c	40	0.852908
Adenoma	hsa-mir-126	41	0.848124
Adenoma	hsa-mir-100	42	0.841802
Adenoma	hsa-mir-181b	43	0.83467
Adenoma	hsa-mir-15a	44	0.814669
Adenoma	hsa-mir-26a	45	0.812026
Adenoma	hsa-mir-142	46	0.811926
Adenoma	hsa-mir-223	47	0.801933
Adenoma	hsa-let-7c	48	0.798842
Adenoma	hsa-let-7f	49	0.797139
Adenoma	hsa-mir-497	50	0.790985
Adenoma	hsa-mir-31	51	0.783791
Adenoma	hsa-mir-342	52	0.778208
Adenoma	hsa-mir-592	53	0.773666
Adenoma	hsa-let-7e	54	0.769671
Adenoma	hsa-mir-138	55	0.749006
Adenoma	hsa-mir-101	56	0.742979
Adenoma	hsa-mir-182	57	0.724608
Adenoma	hsa-mir-30a	58	0.724132
Adenoma	hsa-mir-23b	59	0.691805
Adenoma	hsa-mir-7	60	0.681391
Adenoma	hsa-mir-133a	61	0.667346
Adenoma	hsa-mir-203	62	0.667049
Adenoma	hsa-let-7d	63	0.65905
Adenoma	hsa-let-7i	64	0.658055
Adenoma	hsa-mir-378a	65	0.653503
Adenoma	hsa-mir-193a	66	0.644974
Adenoma	hsa-mir-1236	67	0.638399
Adenoma	hsa-mir-206	68	0.637773
Adenoma	hsa-mir-624	69	0.622049
Adenoma	hsa-mir-148a	70	0.620424
Adenoma	hsa-mir-3148	71	0.607577
Adenoma	hsa-mir-93	72	0.603924
Adenoma	hsa-mir-3179	73	0.594762
Adenoma	hsa-mir-218	74	0.587956
Adenoma	hsa-mir-125a	75	0.58422
Adenoma	hsa-mir-30b	76	0.572168
Adenoma	hsa-mir-27b	77	0.571819
Adenoma	hsa-mir-569	78	0.571416
Adenoma	hsa-mir-205	79	0.568304
Adenoma	hsa-mir-24	80	0.566826
Adenoma	hsa-mir-663a	81	0.56229
Adenoma	hsa-mir-20b	82	0.562196
Adenoma	hsa-mir-550b	83	0.560281
Adenoma	hsa-mir-525	84	0.555242
Adenoma	hsa-mir-10a	85	0.550671
Adenoma	hsa-mir-25	86	0.537771
Adenoma	hsa-mir-523	87	0.536391
Adenoma	hsa-mir-668	88	0.531357
Adenoma	hsa-mir-183	89	0.522781
Adenoma	hsa-mir-520f	90	0.519502
Adenoma	hsa-mir-520g	91	0.513375
Adenoma	hsa-mir-128	92	0.51006
Adenoma	hsa-mir-196b	93	0.506186
Adenoma	hsa-mir-199a	94	0.503098
Adenoma	hsa-mir-200a	95	0.497954
Adenoma	hsa-mir-30e	96	0.497841
Adenoma	hsa-mir-141	97	0.491269
Adenoma	hsa-mir-200c	98	0.48605
Adenoma	hsa-mir-1302	99	0.481075
Adenoma	hsa-mir-130a	100	0.478648
Adenoviridae Infections	hsa-mir-663	1	13.1076
Adenoviridae Infections	hsa-mir-545	2	11.8191
Adenoviridae Infections	hsa-mir-624	3	11.7722
Adenoviridae Infections	hsa-mir-548a	4	11.3194
Adenoviridae Infections	hsa-mir-448	5	11.2394
Adenoviridae Infections	hsa-mir-1181	6	11.1686
Adenoviridae Infections	hsa-mir-431	7	10.9102
Adenoviridae Infections	hsa-mir-659	8	10.5793
Adenoviridae Infections	hsa-mir-1236	9	10.35
Adenoviridae Infections	hsa-mir-1293	10	10.3266
Adenoviridae Infections	hsa-mir-21	11	10.1018
Adenoviridae Infections	hsa-mir-548c	12	9.89076
Adenoviridae Infections	hsa-mir-941	13	9.45675
Adenoviridae Infections	hsa-mir-592	14	9.43038
Adenoviridae Infections	hsa-mir-668	15	8.8145
Adenoviridae Infections	hsa-mir-501	16	8.81216
Adenoviridae Infections	hsa-mir-599	17	8.79688
Adenoviridae Infections	hsa-mir-648	18	8.77038
Adenoviridae Infections	hsa-mir-614	19	8.72427
Adenoviridae Infections	hsa-mir-1207	20	8.68074
Adenoviridae Infections	hsa-mir-598	21	8.5776
Adenoviridae Infections	hsa-mir-325	22	8.56954
Adenoviridae Infections	hsa-mir-583	23	7.61397
Adenoviridae Infections	hsa-mir-525	24	7.47205
Adenoviridae Infections	hsa-mir-711	25	7.33248
Adenoviridae Infections	hsa-mir-569	26	7.30965
Adenoviridae Infections	hsa-mir-3148	27	7.30864
Adenoviridae Infections	hsa-mir-377	28	7.2688
Adenoviridae Infections	hsa-mir-29b	29	7.26167
Adenoviridae Infections	hsa-mir-106b	30	7.07541
Adenoviridae Infections	hsa-mir-628	31	7.02244
Adenoviridae Infections	hsa-mir-523	32	6.96914
Adenoviridae Infections	hsa-mir-675	33	6.90606
Adenoviridae Infections	hsa-mir-1266	34	6.81698
Adenoviridae Infections	hsa-mir-376b	35	6.37051
Adenoviridae Infections	hsa-mir-4792	36	6.29899
Adenoviridae Infections	hsa-mir-155	37	6.20195
Adenoviridae Infections	hsa-mir-564	38	6.09461
Adenoviridae Infections	hsa-mir-369	39	6.0785
Adenoviridae Infections	hsa-mir-520f	40	6.07473
Adenoviridae Infections	hsa-mir-520g	41	6.07162
Adenoviridae Infections	hsa-mir-1299	42	6.01013
Adenoviridae Infections	hsa-mir-132	43	5.99215
Adenoviridae Infections	hsa-let-7a	44	5.98633
Adenoviridae Infections	hsa-mir-663a	45	5.89028
Adenoviridae Infections	hsa-mir-571	46	5.84274
Adenoviridae Infections	hsa-mir-384	47	5.84137
Adenoviridae Infections	hsa-let-7b	48	5.83389
Adenoviridae Infections	hsa-mir-29a	49	5.82364
Adenoviridae Infections	hsa-mir-200b	50	5.77167
Adenoviridae Infections	hsa-mir-519b	51	5.72572
Adenoviridae Infections	hsa-mir-146a	52	5.69833
Adenoviridae Infections	hsa-mir-633	53	5.6644
Adenoviridae Infections	hsa-mir-28	54	5.64527
Adenoviridae Infections	hsa-mir-181a	55	5.53025
Adenoviridae Infections	hsa-let-7c	56	5.50589
Adenoviridae Infections	hsa-mir-143	57	5.50437
Adenoviridae Infections	hsa-mir-518a	58	5.5033
Adenoviridae Infections	hsa-mir-548b	59	5.39567
Adenoviridae Infections	hsa-mir-221	60	5.39059
Adenoviridae Infections	hsa-mir-26a	61	5.38074
Adenoviridae Infections	hsa-mir-767	62	5.33386
Adenoviridae Infections	hsa-mir-23b	63	5.31717
Adenoviridae Infections	hsa-mir-410	64	5.31606
Adenoviridae Infections	hsa-mir-557	65	5.25616
Adenoviridae Infections	hsa-mir-3179	66	5.25065
Adenoviridae Infections	hsa-mir-550b	67	5.2423
Adenoviridae Infections	hsa-mir-572	68	5.22021
Adenoviridae Infections	hsa-mir-3151	69	5.2148
Adenoviridae Infections	hsa-mir-20a	70	5.20964
Adenoviridae Infections	hsa-mir-487a	71	5.1882
Adenoviridae Infections	hsa-mir-106a	72	5.17645
Adenoviridae Infections	hsa-mir-29c	73	5.1706
Adenoviridae Infections	hsa-mir-3940	74	5.09466
Adenoviridae Infections	hsa-mir-145	75	5.08022
Adenoviridae Infections	hsa-mir-1254	76	5.03743
Adenoviridae Infections	hsa-mir-652	77	5.00271
Adenoviridae Infections	hsa-mir-190b	78	4.96644
Adenoviridae Infections	hsa-mir-382	79	4.93698
Adenoviridae Infections	hsa-mir-133a	80	4.90099
Adenoviridae Infections	hsa-mir-124	81	4.89648
Adenoviridae Infections	hsa-mir-208a	82	4.85383
Adenoviridae Infections	hsa-mir-222	83	4.84692
Adenoviridae Infections	hsa-mir-30e	84	4.84592
Adenoviridae Infections	hsa-mir-600	85	4.71402
Adenoviridae Infections	hsa-mir-654	86	4.71196
Adenoviridae Infections	hsa-mir-769	87	4.70015
Adenoviridae Infections	hsa-mir-1	88	4.69414
Adenoviridae Infections	hsa-mir-611	89	4.6859
Adenoviridae Infections	hsa-mir-662	90	4.6605
Adenoviridae Infections	hsa-mir-15b	91	4.65534
Adenoviridae Infections	hsa-mir-298	92	4.63447
Adenoviridae Infections	hsa-let-7d	93	4.63425
Adenoviridae Infections	hsa-mir-122	94	4.62729
Adenoviridae Infections	hsa-mir-328	95	4.60077
Adenoviridae Infections	hsa-mir-539	96	4.57786
Adenoviridae Infections	hsa-mir-200a	97	4.57734
Adenoviridae Infections	hsa-mir-223	98	4.55762
Adenoviridae Infections	hsa-mir-200c	99	4.53023
Adenoviridae Infections	hsa-mir-15a	100	4.47952
Adrenal Cortex Neoplasms	hsa-mir-21	1	5.21593
Adrenal Cortex Neoplasms	hsa-mir-125b	2	5.07997
Adrenal Cortex Neoplasms	hsa-mir-34a	3	2.99197
Adrenal Cortex Neoplasms	hsa-mir-146a	4	2.969
Adrenal Cortex Neoplasms	hsa-mir-146b	5	2.73243
Adrenal Cortex Neoplasms	hsa-let-7b	6	2.32595
Adrenal Cortex Neoplasms	hsa-mir-155	7	2.28599
Adrenal Cortex Neoplasms	hsa-let-7a	8	2.17022
Adrenal Cortex Neoplasms	hsa-mir-1	9	1.97388
Adrenal Cortex Neoplasms	hsa-mir-19b	10	1.92451
Adrenal Cortex Neoplasms	hsa-let-7e	11	1.85817
Adrenal Cortex Neoplasms	hsa-let-7c	12	1.85319
Adrenal Cortex Neoplasms	hsa-mir-222	13	1.83803
Adrenal Cortex Neoplasms	hsa-mir-106b	14	1.83101
Adrenal Cortex Neoplasms	hsa-mir-23b	15	1.81449
Adrenal Cortex Neoplasms	hsa-mir-145	16	1.77741
Adrenal Cortex Neoplasms	hsa-mir-143	17	1.7614
Adrenal Cortex Neoplasms	hsa-let-7d	18	1.7578
Adrenal Cortex Neoplasms	hsa-mir-130a	19	1.73522
Adrenal Cortex Neoplasms	hsa-mir-30a	20	1.70068
Adrenal Cortex Neoplasms	hsa-mir-200c	21	1.59494
Adrenal Cortex Neoplasms	hsa-mir-181a	22	1.58788
Adrenal Cortex Neoplasms	hsa-mir-7	23	1.58615
Adrenal Cortex Neoplasms	hsa-mir-150	24	1.56984
Adrenal Cortex Neoplasms	hsa-mir-20a	25	1.55432
Adrenal Cortex Neoplasms	hsa-mir-29b	26	1.544
Adrenal Cortex Neoplasms	hsa-mir-548a	27	1.52887
Adrenal Cortex Neoplasms	hsa-mir-29c	28	1.49462
Adrenal Cortex Neoplasms	hsa-mir-148a	29	1.45631
Adrenal Cortex Neoplasms	hsa-mir-223	30	1.45377
Adrenal Cortex Neoplasms	hsa-mir-126	31	1.44244
Adrenal Cortex Neoplasms	hsa-mir-16	32	1.43017
Adrenal Cortex Neoplasms	hsa-mir-34c	33	1.41393
Adrenal Cortex Neoplasms	hsa-mir-221	34	1.41385
Adrenal Cortex Neoplasms	hsa-mir-31	35	1.39988
Adrenal Cortex Neoplasms	hsa-mir-133a	36	1.39953
Adrenal Cortex Neoplasms	hsa-mir-92a	37	1.38923
Adrenal Cortex Neoplasms	hsa-mir-9	38	1.36047
Adrenal Cortex Neoplasms	hsa-mir-142	39	1.3489
Adrenal Cortex Neoplasms	hsa-mir-335	40	1.34673
Adrenal Cortex Neoplasms	hsa-mir-26a	41	1.30862
Adrenal Cortex Neoplasms	hsa-mir-624	42	1.30009
Adrenal Cortex Neoplasms	hsa-mir-34b	43	1.27563
Adrenal Cortex Neoplasms	hsa-mir-101	44	1.26869
Adrenal Cortex Neoplasms	hsa-mir-659	45	1.25942
Adrenal Cortex Neoplasms	hsa-mir-548c	46	1.25504
Adrenal Cortex Neoplasms	hsa-mir-141	47	1.25218
Adrenal Cortex Neoplasms	hsa-mir-29a	48	1.24671
Adrenal Cortex Neoplasms	hsa-mir-196a	49	1.21744
Adrenal Cortex Neoplasms	hsa-mir-17	50	1.21062
Adrenal Cortex Neoplasms	hsa-mir-200a	51	1.20867
Adrenal Cortex Neoplasms	hsa-mir-19a	52	1.20625
Adrenal Cortex Neoplasms	hsa-mir-15b	53	1.20285
Adrenal Cortex Neoplasms	hsa-mir-124	54	1.20083
Adrenal Cortex Neoplasms	hsa-mir-199b	55	1.17836
Adrenal Cortex Neoplasms	hsa-mir-325	56	1.16968
Adrenal Cortex Neoplasms	hsa-mir-122	57	1.13704
Adrenal Cortex Neoplasms	hsa-mir-30b	58	1.13323
Adrenal Cortex Neoplasms	hsa-mir-663a	59	1.13248
Adrenal Cortex Neoplasms	hsa-let-7i	60	1.11506
Adrenal Cortex Neoplasms	hsa-mir-545	61	1.0954
Adrenal Cortex Neoplasms	hsa-mir-183	62	1.08842
Adrenal Cortex Neoplasms	hsa-mir-1236	63	1.07512
Adrenal Cortex Neoplasms	hsa-mir-15a	64	1.02733
Adrenal Cortex Neoplasms	hsa-mir-10a	65	1.02623
Adrenal Cortex Neoplasms	hsa-mir-375	66	1.02312
Adrenal Cortex Neoplasms	hsa-mir-3148	67	1.00853
Adrenal Cortex Neoplasms	hsa-let-7f	68	1.00611
Adrenal Cortex Neoplasms	hsa-mir-107	69	0.987452
Adrenal Cortex Neoplasms	hsa-mir-377	70	0.985759
Adrenal Cortex Neoplasms	hsa-mir-569	71	0.980907
Adrenal Cortex Neoplasms	hsa-mir-525	72	0.980054
Adrenal Cortex Neoplasms	hsa-mir-523	73	0.975935
Adrenal Cortex Neoplasms	hsa-mir-320a	74	0.95137
Adrenal Cortex Neoplasms	hsa-mir-182	75	0.949294
Adrenal Cortex Neoplasms	hsa-mir-127	76	0.944213
Adrenal Cortex Neoplasms	hsa-mir-592	77	0.932916
Adrenal Cortex Neoplasms	hsa-mir-218	78	0.925837
Adrenal Cortex Neoplasms	hsa-mir-1207	79	0.923585
Adrenal Cortex Neoplasms	hsa-mir-106a	80	0.920156
Adrenal Cortex Neoplasms	hsa-mir-1302	81	0.918955
Adrenal Cortex Neoplasms	hsa-mir-195	82	0.918019
Adrenal Cortex Neoplasms	hsa-let-7g	83	0.908429
Adrenal Cortex Neoplasms	hsa-mir-520f	84	0.899224
Adrenal Cortex Neoplasms	hsa-mir-520g	85	0.895425
Adrenal Cortex Neoplasms	hsa-mir-382	86	0.894387
Adrenal Cortex Neoplasms	hsa-mir-675	87	0.88417
Adrenal Cortex Neoplasms	hsa-mir-205	88	0.873782
Adrenal Cortex Neoplasms	hsa-mir-301a	89	0.859408
Adrenal Cortex Neoplasms	hsa-mir-424	90	0.839209
Adrenal Cortex Neoplasms	hsa-mir-27b	91	0.83063
Adrenal Cortex Neoplasms	hsa-mir-30d	92	0.817122
Adrenal Cortex Neoplasms	hsa-mir-144	93	0.813969
Adrenal Cortex Neoplasms	hsa-mir-96	94	0.812842
Adrenal Cortex Neoplasms	hsa-mir-328	95	0.804568
Adrenal Cortex Neoplasms	hsa-mir-193a	96	0.803584
Adrenal Cortex Neoplasms	hsa-mir-125a	97	0.800877
Adrenal Cortex Neoplasms	hsa-mir-224	98	0.800341
Adrenal Cortex Neoplasms	hsa-mir-151a	99	0.79909
Adrenal Cortex Neoplasms	hsa-mir-25	100	0.798525
Adrenocortical Adenoma	hsa-mir-21	1	3.94984
Adrenocortical Adenoma	hsa-mir-125b	2	2.92436
Adrenocortical Adenoma	hsa-mir-34a	3	1.87914
Adrenocortical Adenoma	hsa-mir-146a	4	1.64497
Adrenocortical Adenoma	hsa-mir-155	5	1.45997
Adrenocortical Adenoma	hsa-let-7a	6	1.35698
Adrenocortical Adenoma	hsa-mir-100	7	1.27484
Adrenocortical Adenoma	hsa-mir-146b	8	1.23409
Adrenocortical Adenoma	hsa-let-7b	9	1.19281
Adrenocortical Adenoma	hsa-mir-29b	10	1.15943
Adrenocortical Adenoma	hsa-mir-19b	11	1.12004
Adrenocortical Adenoma	hsa-mir-150	12	1.06854
Adrenocortical Adenoma	hsa-mir-145	13	1.06343
Adrenocortical Adenoma	hsa-let-7e	14	1.04946
Adrenocortical Adenoma	hsa-mir-106b	15	1.03859
Adrenocortical Adenoma	hsa-mir-181a	16	1.03319
Adrenocortical Adenoma	hsa-mir-143	17	0.995321
Adrenocortical Adenoma	hsa-mir-214	18	0.992399
Adrenocortical Adenoma	hsa-mir-548a	19	0.971889
Adrenocortical Adenoma	hsa-mir-16	20	0.969071
Adrenocortical Adenoma	hsa-mir-20a	21	0.966672
Adrenocortical Adenoma	hsa-mir-30a	22	0.950778
Adrenocortical Adenoma	hsa-mir-1	23	0.946037
Adrenocortical Adenoma	hsa-mir-29a	24	0.944273
Adrenocortical Adenoma	hsa-let-7c	25	0.943783
Adrenocortical Adenoma	hsa-mir-548c	26	0.932316
Adrenocortical Adenoma	hsa-mir-659	27	0.920734
Adrenocortical Adenoma	hsa-let-7d	28	0.887106
Adrenocortical Adenoma	hsa-mir-222	29	0.875897
Adrenocortical Adenoma	hsa-mir-200c	30	0.854049
Adrenocortical Adenoma	hsa-mir-221	31	0.848943
Adrenocortical Adenoma	hsa-mir-9	32	0.847102
Adrenocortical Adenoma	hsa-mir-624	33	0.837852
Adrenocortical Adenoma	hsa-mir-23b	34	0.825712
Adrenocortical Adenoma	hsa-mir-223	35	0.823277
Adrenocortical Adenoma	hsa-mir-29c	36	0.821785
Adrenocortical Adenoma	hsa-mir-126	37	0.814011
Adrenocortical Adenoma	hsa-mir-7	38	0.812729
Adrenocortical Adenoma	hsa-mir-34c	39	0.811236
Adrenocortical Adenoma	hsa-mir-142	40	0.81065
Adrenocortical Adenoma	hsa-mir-663a	41	0.805576
Adrenocortical Adenoma	hsa-mir-92a	42	0.77248
Adrenocortical Adenoma	hsa-mir-124	43	0.772093
Adrenocortical Adenoma	hsa-mir-101	44	0.767876
Adrenocortical Adenoma	hsa-mir-17	45	0.765089
Adrenocortical Adenoma	hsa-mir-545	46	0.762073
Adrenocortical Adenoma	hsa-mir-19a	47	0.752184
Adrenocortical Adenoma	hsa-mir-148a	48	0.747713
Adrenocortical Adenoma	hsa-mir-26a	49	0.744422
Adrenocortical Adenoma	hsa-mir-141	50	0.737017
Adrenocortical Adenoma	hsa-let-7i	51	0.725472
Adrenocortical Adenoma	hsa-mir-3148	52	0.716593
Adrenocortical Adenoma	hsa-mir-31	53	0.711087
Adrenocortical Adenoma	hsa-mir-122	54	0.705391
Adrenocortical Adenoma	hsa-mir-325	55	0.701025
Adrenocortical Adenoma	hsa-mir-592	56	0.698828
Adrenocortical Adenoma	hsa-mir-569	57	0.692864
Adrenocortical Adenoma	hsa-mir-133a	58	0.678447
Adrenocortical Adenoma	hsa-let-7f	59	0.668633
Adrenocortical Adenoma	hsa-mir-200a	60	0.662799
Adrenocortical Adenoma	hsa-mir-15a	61	0.628725
Adrenocortical Adenoma	hsa-mir-30b	62	0.627387
Adrenocortical Adenoma	hsa-mir-668	63	0.623059
Adrenocortical Adenoma	hsa-mir-199b	64	0.611412
Adrenocortical Adenoma	hsa-mir-10a	65	0.607353
Adrenocortical Adenoma	hsa-mir-107	66	0.604291
Adrenocortical Adenoma	hsa-mir-34b	67	0.603038
Adrenocortical Adenoma	hsa-mir-335	68	0.600674
Adrenocortical Adenoma	hsa-mir-1236	69	0.597474
Adrenocortical Adenoma	hsa-mir-183	70	0.586404
Adrenocortical Adenoma	hsa-mir-525	71	0.579636
Adrenocortical Adenoma	hsa-let-7g	72	0.575515
Adrenocortical Adenoma	hsa-mir-196a	73	0.5663
Adrenocortical Adenoma	hsa-mir-523	74	0.559458
Adrenocortical Adenoma	hsa-mir-520f	75	0.559257
Adrenocortical Adenoma	hsa-mir-520g	76	0.556707
Adrenocortical Adenoma	hsa-mir-106a	77	0.546273
Adrenocortical Adenoma	hsa-mir-15b	78	0.543871
Adrenocortical Adenoma	hsa-mir-24	79	0.530535
Adrenocortical Adenoma	hsa-mir-377	80	0.528961
Adrenocortical Adenoma	hsa-mir-218	81	0.522583
Adrenocortical Adenoma	hsa-mir-503	82	0.520461
Adrenocortical Adenoma	hsa-mir-182	83	0.519538
Adrenocortical Adenoma	hsa-mir-99a	84	0.514584
Adrenocortical Adenoma	hsa-mir-144	85	0.503683
Adrenocortical Adenoma	hsa-mir-205	86	0.492933
Adrenocortical Adenoma	hsa-mir-320a	87	0.489047
Adrenocortical Adenoma	hsa-mir-127	88	0.484597
Adrenocortical Adenoma	hsa-mir-675	89	0.480458
Adrenocortical Adenoma	hsa-mir-93	90	0.474914
Adrenocortical Adenoma	hsa-mir-599	91	0.474123
Adrenocortical Adenoma	hsa-mir-648	92	0.47217
Adrenocortical Adenoma	hsa-mir-424	93	0.470778
Adrenocortical Adenoma	hsa-mir-125a	94	0.470417
Adrenocortical Adenoma	hsa-mir-614	95	0.469555
Adrenocortical Adenoma	hsa-mir-224	96	0.469011
Adrenocortical Adenoma	hsa-mir-30d	97	0.465137
Adrenocortical Adenoma	hsa-mir-96	98	0.463854
Adrenocortical Adenoma	hsa-mir-18a	99	0.46079
Adrenocortical Adenoma	hsa-mir-27b	100	0.456757
Adrenocortical Carcinoma	hsa-mir-21	1	4.659
Adrenocortical Carcinoma	hsa-mir-548a	2	4.28269
Adrenocortical Carcinoma	hsa-mir-668	3	4.2001
Adrenocortical Carcinoma	hsa-mir-548c	4	4.13959
Adrenocortical Carcinoma	hsa-mir-659	5	3.98994
Adrenocortical Carcinoma	hsa-mir-325	6	3.81072
Adrenocortical Carcinoma	hsa-mir-3179	7	3.776
Adrenocortical Carcinoma	hsa-mir-550b	8	3.75913
Adrenocortical Carcinoma	hsa-mir-1207	9	3.71292
Adrenocortical Carcinoma	hsa-mir-624	10	3.60162
Adrenocortical Carcinoma	hsa-mir-663	11	3.50665
Adrenocortical Carcinoma	hsa-mir-569	12	3.49194
Adrenocortical Carcinoma	hsa-mir-3148	13	3.45999
Adrenocortical Carcinoma	hsa-mir-648	14	3.45415
Adrenocortical Carcinoma	hsa-mir-1181	15	3.44867
Adrenocortical Carcinoma	hsa-mir-599	16	3.43917
Adrenocortical Carcinoma	hsa-mir-614	17	3.43703
Adrenocortical Carcinoma	hsa-mir-448	18	3.42502
Adrenocortical Carcinoma	hsa-mir-545	19	3.37472
Adrenocortical Carcinoma	hsa-mir-941	20	3.28574
Adrenocortical Carcinoma	hsa-mir-1236	21	3.14843
Adrenocortical Carcinoma	hsa-mir-34a	22	3.10289
Adrenocortical Carcinoma	hsa-mir-525	23	2.99014
Adrenocortical Carcinoma	hsa-mir-1293	24	2.83345
Adrenocortical Carcinoma	hsa-mir-711	25	2.7661
Adrenocortical Carcinoma	hsa-mir-520g	26	2.74722
Adrenocortical Carcinoma	hsa-mir-520f	27	2.74456
Adrenocortical Carcinoma	hsa-mir-598	28	2.70221
Adrenocortical Carcinoma	hsa-mir-431	29	2.69786
Adrenocortical Carcinoma	hsa-mir-382	30	2.66507
Adrenocortical Carcinoma	hsa-mir-583	31	2.66451
Adrenocortical Carcinoma	hsa-mir-214	32	2.66404
Adrenocortical Carcinoma	hsa-mir-19b	33	2.59242
Adrenocortical Carcinoma	hsa-mir-523	34	2.51533
Adrenocortical Carcinoma	hsa-mir-1302	35	2.51312
Adrenocortical Carcinoma	hsa-mir-769	36	2.49984
Adrenocortical Carcinoma	hsa-mir-767	37	2.48735
Adrenocortical Carcinoma	hsa-mir-600	38	2.48282
Adrenocortical Carcinoma	hsa-mir-654	39	2.48221
Adrenocortical Carcinoma	hsa-mir-518a	40	2.47816
Adrenocortical Carcinoma	hsa-mir-564	41	2.47561
Adrenocortical Carcinoma	hsa-mir-611	42	2.46847
Adrenocortical Carcinoma	hsa-mir-369	43	2.4664
Adrenocortical Carcinoma	hsa-mir-4792	44	2.45213
Adrenocortical Carcinoma	hsa-mir-1266	45	2.45031
Adrenocortical Carcinoma	hsa-mir-377	46	2.42081
Adrenocortical Carcinoma	hsa-mir-662	47	2.40868
Adrenocortical Carcinoma	hsa-mir-557	48	2.35997
Adrenocortical Carcinoma	hsa-mir-663a	49	2.35077
Adrenocortical Carcinoma	hsa-mir-146b	50	2.33934
Adrenocortical Carcinoma	hsa-mir-592	51	2.24124
Adrenocortical Carcinoma	hsa-mir-487a	52	2.21233
Adrenocortical Carcinoma	hsa-mir-384	53	2.20347
Adrenocortical Carcinoma	hsa-mir-519b	54	2.17686
Adrenocortical Carcinoma	hsa-mir-548b	55	2.15166
Adrenocortical Carcinoma	hsa-mir-3151	56	2.13584
Adrenocortical Carcinoma	hsa-mir-582	57	2.12221
Adrenocortical Carcinoma	hsa-mir-627	58	2.11937
Adrenocortical Carcinoma	hsa-mir-619	59	2.11742
Adrenocortical Carcinoma	hsa-mir-633	60	2.11523
Adrenocortical Carcinoma	hsa-mir-566	61	2.1149
Adrenocortical Carcinoma	hsa-mir-635	62	2.11391
Adrenocortical Carcinoma	hsa-mir-589	63	2.10867
Adrenocortical Carcinoma	hsa-mir-1972	64	2.08812
Adrenocortical Carcinoma	hsa-mir-571	65	2.08268
Adrenocortical Carcinoma	hsa-mir-1184	66	2.07519
Adrenocortical Carcinoma	hsa-mir-29b	67	2.06996
Adrenocortical Carcinoma	hsa-mir-1247	68	2.06897
Adrenocortical Carcinoma	hsa-mir-150	69	2.06769
Adrenocortical Carcinoma	hsa-mir-1180	70	2.05046
Adrenocortical Carcinoma	hsa-mir-1273a	71	2.03728
Adrenocortical Carcinoma	hsa-mir-151	72	2.03634
Adrenocortical Carcinoma	hsa-let-7e	73	2.03394
Adrenocortical Carcinoma	hsa-mir-503	74	2.02732
Adrenocortical Carcinoma	hsa-mir-20a	75	2.02473
Adrenocortical Carcinoma	hsa-mir-141	76	2.02414
Adrenocortical Carcinoma	hsa-mir-572	77	2.01524
Adrenocortical Carcinoma	hsa-mir-26a	78	1.95887
Adrenocortical Carcinoma	hsa-mir-575	79	1.94481
Adrenocortical Carcinoma	hsa-mir-221	80	1.9437
Adrenocortical Carcinoma	hsa-mir-621	81	1.93562
Adrenocortical Carcinoma	hsa-mir-518e	82	1.93234
Adrenocortical Carcinoma	hsa-mir-933	83	1.92359
Adrenocortical Carcinoma	hsa-mir-329	84	1.89924
Adrenocortical Carcinoma	hsa-mir-3940	85	1.89192
Adrenocortical Carcinoma	hsa-mir-1254	86	1.87936
Adrenocortical Carcinoma	hsa-mir-501	87	1.86764
Adrenocortical Carcinoma	hsa-mir-660	88	1.8406
Adrenocortical Carcinoma	hsa-mir-199b	89	1.83554
Adrenocortical Carcinoma	hsa-mir-628	90	1.83431
Adrenocortical Carcinoma	hsa-mir-181a	91	1.82933
Adrenocortical Carcinoma	hsa-mir-190b	92	1.79852
Adrenocortical Carcinoma	hsa-mir-1299	93	1.79499
Adrenocortical Carcinoma	hsa-mir-188	94	1.79368
Adrenocortical Carcinoma	hsa-let-7i	95	1.7819
Adrenocortical Carcinoma	hsa-mir-9	96	1.76873
Adrenocortical Carcinoma	hsa-mir-507	97	1.75982
Adrenocortical Carcinoma	hsa-mir-935	98	1.74433
Adrenocortical Carcinoma	hsa-mir-511	99	1.74336
Adrenocortical Carcinoma	hsa-mir-561	100	1.73377
AIDS Dementia Complex	hsa-mir-125b	1	5.92928
AIDS Dementia Complex	hsa-mir-146a	2	4.15929
AIDS Dementia Complex	hsa-mir-659	3	2.88337
AIDS Dementia Complex	hsa-mir-548c	4	2.86275
AIDS Dementia Complex	hsa-mir-548a	5	2.61502
AIDS Dementia Complex	hsa-mir-19b	6	2.59101
AIDS Dementia Complex	hsa-mir-146b	7	2.51603
AIDS Dementia Complex	hsa-mir-150	8	2.38524
AIDS Dementia Complex	hsa-mir-155	9	2.15385
AIDS Dementia Complex	hsa-mir-20a	10	2.01245
AIDS Dementia Complex	hsa-mir-210	11	2.00884
AIDS Dementia Complex	hsa-mir-143	12	1.97866
AIDS Dementia Complex	hsa-mir-16	13	1.9524
AIDS Dementia Complex	hsa-mir-624	14	1.9135
AIDS Dementia Complex	hsa-mir-29b	15	1.89892
AIDS Dementia Complex	hsa-let-7a	16	1.87285
AIDS Dementia Complex	hsa-mir-545	17	1.83374
AIDS Dementia Complex	hsa-mir-92a	18	1.81983
AIDS Dementia Complex	hsa-mir-7	19	1.76848
AIDS Dementia Complex	hsa-mir-30a	20	1.74173
AIDS Dementia Complex	hsa-mir-145	21	1.73986
AIDS Dementia Complex	hsa-mir-181a	22	1.72426
AIDS Dementia Complex	hsa-mir-34c	23	1.66314
AIDS Dementia Complex	hsa-mir-592	24	1.65969
AIDS Dementia Complex	hsa-mir-106b	25	1.6218
AIDS Dementia Complex	hsa-mir-223	26	1.61207
AIDS Dementia Complex	hsa-mir-1	27	1.6106
AIDS Dementia Complex	hsa-mir-29a	28	1.59974
AIDS Dementia Complex	hsa-mir-29c	29	1.59373
AIDS Dementia Complex	hsa-mir-101	30	1.59007
AIDS Dementia Complex	hsa-mir-325	31	1.47786
AIDS Dementia Complex	hsa-mir-214	32	1.46714
AIDS Dementia Complex	hsa-mir-200b	33	1.46
AIDS Dementia Complex	hsa-mir-200a	34	1.42913
AIDS Dementia Complex	hsa-mir-19a	35	1.42883
AIDS Dementia Complex	hsa-mir-9	36	1.42566
AIDS Dementia Complex	hsa-mir-148a	37	1.41177
AIDS Dementia Complex	hsa-mir-34b	38	1.37279
AIDS Dementia Complex	hsa-mir-124	39	1.36212
AIDS Dementia Complex	hsa-mir-100	40	1.34486
AIDS Dementia Complex	hsa-mir-222	41	1.31686
AIDS Dementia Complex	hsa-let-7b	42	1.31602
AIDS Dementia Complex	hsa-mir-126	43	1.31272
AIDS Dementia Complex	hsa-mir-3148	44	1.29802
AIDS Dementia Complex	hsa-mir-1236	45	1.29369
AIDS Dementia Complex	hsa-mir-200c	46	1.27155
AIDS Dementia Complex	hsa-mir-17	47	1.27151
AIDS Dementia Complex	hsa-mir-221	48	1.26249
AIDS Dementia Complex	hsa-mir-569	49	1.24634
AIDS Dementia Complex	hsa-mir-28	50	1.22962
AIDS Dementia Complex	hsa-mir-525	51	1.19785
AIDS Dementia Complex	hsa-let-7c	52	1.17752
AIDS Dementia Complex	hsa-mir-30b	53	1.12408
AIDS Dementia Complex	hsa-mir-122	54	1.12041
AIDS Dementia Complex	hsa-mir-133a	55	1.1153
AIDS Dementia Complex	hsa-mir-668	56	1.11432
AIDS Dementia Complex	hsa-mir-27b	57	1.10581
AIDS Dementia Complex	hsa-mir-663a	58	1.1008
AIDS Dementia Complex	hsa-mir-106a	59	1.07118
AIDS Dementia Complex	hsa-mir-523	60	1.05056
AIDS Dementia Complex	hsa-mir-15a	61	1.04793
AIDS Dementia Complex	hsa-let-7e	62	1.04559
AIDS Dementia Complex	hsa-mir-26a	63	1.03099
AIDS Dementia Complex	hsa-mir-203	64	1.02597
AIDS Dementia Complex	hsa-mir-182	65	1.0065
AIDS Dementia Complex	hsa-mir-335	66	0.997022
AIDS Dementia Complex	hsa-mir-599	67	0.985221
AIDS Dementia Complex	hsa-mir-142	68	0.982434
AIDS Dementia Complex	hsa-mir-648	69	0.976497
AIDS Dementia Complex	hsa-mir-18a	70	0.975893
AIDS Dementia Complex	hsa-mir-132	71	0.967951
AIDS Dementia Complex	hsa-mir-614	72	0.967693
AIDS Dementia Complex	hsa-mir-382	73	0.959389
AIDS Dementia Complex	hsa-mir-663	74	0.957281
AIDS Dementia Complex	hsa-mir-3179	75	0.954294
AIDS Dementia Complex	hsa-mir-31	76	0.944605
AIDS Dementia Complex	hsa-mir-183	77	0.943654
AIDS Dementia Complex	hsa-let-7d	78	0.940424
AIDS Dementia Complex	hsa-mir-550b	79	0.929939
AIDS Dementia Complex	hsa-mir-196a	80	0.921948
AIDS Dementia Complex	hsa-mir-141	81	0.90332
AIDS Dementia Complex	hsa-mir-205	82	0.898137
AIDS Dementia Complex	hsa-mir-1302	83	0.89174
AIDS Dementia Complex	hsa-mir-128	84	0.882376
AIDS Dementia Complex	hsa-mir-23b	85	0.879491
AIDS Dementia Complex	hsa-mir-30c	86	0.867097
AIDS Dementia Complex	hsa-mir-1181	87	0.8524
AIDS Dementia Complex	hsa-mir-24	88	0.846642
AIDS Dementia Complex	hsa-mir-448	89	0.843519
AIDS Dementia Complex	hsa-mir-15b	90	0.842225
AIDS Dementia Complex	hsa-mir-342	91	0.838359
AIDS Dementia Complex	hsa-mir-199b	92	0.830853
AIDS Dementia Complex	hsa-mir-181b	93	0.827078
AIDS Dementia Complex	hsa-mir-103a	94	0.821519
AIDS Dementia Complex	hsa-mir-193a	95	0.805778
AIDS Dementia Complex	hsa-mir-212	96	0.795662
AIDS Dementia Complex	hsa-mir-195	97	0.79473
AIDS Dementia Complex	hsa-mir-431	98	0.792621
AIDS Dementia Complex	hsa-mir-1207	99	0.785496
AIDS Dementia Complex	hsa-let-7f	100	0.782793
Albuminuria	hsa-mir-125b	1	4.6257
Albuminuria	hsa-mir-34a	2	3.92261
Albuminuria	hsa-mir-210	3	2.64783
Albuminuria	hsa-mir-146b	4	2.55384
Albuminuria	hsa-mir-155	5	2.51405
Albuminuria	hsa-mir-29b	6	2.46761
Albuminuria	hsa-mir-19b	7	2.42999
Albuminuria	hsa-mir-146a	8	2.40346
Albuminuria	hsa-mir-200b	9	2.2683
Albuminuria	hsa-mir-150	10	2.22021
Albuminuria	hsa-mir-548c	11	2.1505
Albuminuria	hsa-mir-20a	12	2.0497
Albuminuria	hsa-mir-548a	13	2.01576
Albuminuria	hsa-mir-181a	14	1.99615
Albuminuria	hsa-mir-29a	15	1.97536
Albuminuria	hsa-mir-29c	16	1.96625
Albuminuria	hsa-mir-143	17	1.95407
Albuminuria	hsa-mir-325	18	1.92854
Albuminuria	hsa-mir-34c	19	1.89113
Albuminuria	hsa-mir-101	20	1.88184
Albuminuria	hsa-mir-106b	21	1.83032
Albuminuria	hsa-mir-659	22	1.75874
Albuminuria	hsa-mir-145	23	1.66532
Albuminuria	hsa-mir-100	24	1.58407
Albuminuria	hsa-mir-26a	25	1.5806
Albuminuria	hsa-mir-16	26	1.57709
Albuminuria	hsa-mir-92a	27	1.54907
Albuminuria	hsa-mir-223	28	1.53126
Albuminuria	hsa-mir-214	29	1.46844
Albuminuria	hsa-mir-126	30	1.45728
Albuminuria	hsa-let-7e	31	1.43944
Albuminuria	hsa-let-7a	32	1.43254
Albuminuria	hsa-let-7b	33	1.42826
Albuminuria	hsa-mir-19a	34	1.36165
Albuminuria	hsa-mir-221	35	1.35434
Albuminuria	hsa-mir-17	36	1.34729
Albuminuria	hsa-mir-1	37	1.34554
Albuminuria	hsa-mir-142	38	1.30135
Albuminuria	hsa-mir-7	39	1.29544
Albuminuria	hsa-let-7c	40	1.29267
Albuminuria	hsa-mir-30a	41	1.28957
Albuminuria	hsa-mir-133a	42	1.28719
Albuminuria	hsa-mir-30b	43	1.27112
Albuminuria	hsa-mir-545	44	1.27068
Albuminuria	hsa-mir-9	45	1.26959
Albuminuria	hsa-mir-1236	46	1.24764
Albuminuria	hsa-mir-148a	47	1.23986
Albuminuria	hsa-mir-15a	48	1.22711
Albuminuria	hsa-mir-23b	49	1.22035
Albuminuria	hsa-mir-222	50	1.21626
Albuminuria	hsa-mir-200a	51	1.21547
Albuminuria	hsa-mir-141	52	1.21188
Albuminuria	hsa-mir-124	53	1.18965
Albuminuria	hsa-mir-525	54	1.16601
Albuminuria	hsa-mir-592	55	1.14877
Albuminuria	hsa-mir-663a	56	1.11621
Albuminuria	hsa-mir-377	57	1.10338
Albuminuria	hsa-mir-624	58	1.09425
Albuminuria	hsa-mir-3148	59	1.08312
Albuminuria	hsa-mir-203	60	1.07305
Albuminuria	hsa-mir-31	61	1.06189
Albuminuria	hsa-mir-122	62	1.05942
Albuminuria	hsa-mir-200c	63	1.04388
Albuminuria	hsa-mir-569	64	1.01963
Albuminuria	hsa-mir-27b	65	1.01961
Albuminuria	hsa-mir-523	66	1.00567
Albuminuria	hsa-mir-34b	67	1.00356
Albuminuria	hsa-let-7d	68	0.994725
Albuminuria	hsa-mir-182	69	0.97514
Albuminuria	hsa-mir-3179	70	0.959809
Albuminuria	hsa-mir-378a	71	0.942603
Albuminuria	hsa-mir-125a	72	0.929127
Albuminuria	hsa-mir-18a	73	0.922502
Albuminuria	hsa-mir-205	74	0.918839
Albuminuria	hsa-mir-520f	75	0.905942
Albuminuria	hsa-mir-550b	76	0.90469
Albuminuria	hsa-mir-520g	77	0.895343
Albuminuria	hsa-mir-335	78	0.883259
Albuminuria	hsa-mir-183	79	0.873115
Albuminuria	hsa-mir-107	80	0.870767
Albuminuria	hsa-let-7f	81	0.853662
Albuminuria	hsa-mir-196a	82	0.847132
Albuminuria	hsa-mir-93	83	0.839817
Albuminuria	hsa-mir-10a	84	0.837769
Albuminuria	hsa-let-7i	85	0.828401
Albuminuria	hsa-mir-24	86	0.821981
Albuminuria	hsa-mir-548b	87	0.812953
Albuminuria	hsa-mir-324	88	0.801397
Albuminuria	hsa-mir-127	89	0.795349
Albuminuria	hsa-mir-199b	90	0.793829
Albuminuria	hsa-mir-193a	91	0.780227
Albuminuria	hsa-mir-208a	92	0.776486
Albuminuria	hsa-mir-96	93	0.770932
Albuminuria	hsa-mir-199a	94	0.76941
Albuminuria	hsa-mir-320a	95	0.765068
Albuminuria	hsa-mir-1302	96	0.754537
Albuminuria	hsa-mir-30c	97	0.745705
Albuminuria	hsa-mir-26b	98	0.736309
Albuminuria	hsa-mir-181b	99	0.734495
Albuminuria	hsa-mir-668	100	0.729582
Alopecia	hsa-mir-21	1	5.03881
Alopecia	hsa-mir-34a	2	2.31267
Alopecia	hsa-mir-146a	3	2.14632
Alopecia	hsa-mir-155	4	2.06162
Alopecia	hsa-mir-146b	5	2.04347
Alopecia	hsa-mir-181a	6	1.68709
Alopecia	hsa-mir-210	7	1.67396
Alopecia	hsa-let-7a	8	1.6493
Alopecia	hsa-mir-19b	9	1.61878
Alopecia	hsa-mir-150	10	1.58922
Alopecia	hsa-mir-26a	11	1.53903
Alopecia	hsa-mir-20a	12	1.52128
Alopecia	hsa-mir-101	13	1.43452
Alopecia	hsa-mir-142	14	1.41554
Alopecia	hsa-mir-325	15	1.37875
Alopecia	hsa-mir-200b	16	1.36777
Alopecia	hsa-mir-29b	17	1.35601
Alopecia	hsa-mir-34c	18	1.33935
Alopecia	hsa-mir-145	19	1.31213
Alopecia	hsa-mir-143	20	1.30965
Alopecia	hsa-mir-1	21	1.2925
Alopecia	hsa-mir-548a	22	1.26728
Alopecia	hsa-mir-133a	23	1.26684
Alopecia	hsa-mir-92a	24	1.23013
Alopecia	hsa-mir-30a	25	1.20087
Alopecia	hsa-let-7e	26	1.20039
Alopecia	hsa-let-7c	27	1.15802
Alopecia	hsa-let-7b	28	1.14391
Alopecia	hsa-mir-1236	29	1.11959
Alopecia	hsa-mir-223	30	1.1165
Alopecia	hsa-mir-17	31	1.10971
Alopecia	hsa-mir-16	32	1.10838
Alopecia	hsa-mir-548c	33	1.10588
Alopecia	hsa-mir-124	34	1.09262
Alopecia	hsa-mir-29a	35	1.0734
Alopecia	hsa-mir-29c	36	1.07027
Alopecia	hsa-mir-126	37	1.04413
Alopecia	hsa-mir-214	38	1.01731
Alopecia	hsa-mir-100	39	1.00103
Alopecia	hsa-mir-659	40	0.994691
Alopecia	hsa-mir-222	41	0.986192
Alopecia	hsa-mir-15a	42	0.982051
Alopecia	hsa-let-7d	43	0.978454
Alopecia	hsa-mir-203	44	0.962437
Alopecia	hsa-mir-663a	45	0.949854
Alopecia	hsa-mir-31	46	0.948302
Alopecia	hsa-mir-19a	47	0.942618
Alopecia	hsa-mir-3148	48	0.932095
Alopecia	hsa-mir-208a	49	0.911396
Alopecia	hsa-mir-148a	50	0.899915
Alopecia	hsa-mir-9	51	0.89466
Alopecia	hsa-mir-26b	52	0.893038
Alopecia	hsa-mir-569	53	0.892052
Alopecia	hsa-mir-7	54	0.88448
Alopecia	hsa-mir-525	55	0.882209
Alopecia	hsa-mir-545	56	0.880254
Alopecia	hsa-mir-30b	57	0.867624
Alopecia	hsa-mir-1207	58	0.848625
Alopecia	hsa-let-7f	59	0.83915
Alopecia	hsa-mir-122	60	0.817069
Alopecia	hsa-mir-200c	61	0.793884
Alopecia	hsa-mir-1302	62	0.788024
Alopecia	hsa-mir-592	63	0.760928
Alopecia	hsa-let-7i	64	0.753725
Alopecia	hsa-mir-23b	65	0.739978
Alopecia	hsa-mir-624	66	0.729728
Alopecia	hsa-mir-206	67	0.727944
Alopecia	hsa-mir-125a	68	0.719324
Alopecia	hsa-mir-23a	69	0.710462
Alopecia	hsa-mir-200a	70	0.690638
Alopecia	hsa-mir-377	71	0.687881
Alopecia	hsa-mir-196a	72	0.68001
Alopecia	hsa-mir-523	73	0.668636
Alopecia	hsa-mir-107	74	0.663142
Alopecia	hsa-mir-668	75	0.662994
Alopecia	hsa-mir-141	76	0.66094
Alopecia	hsa-mir-182	77	0.652288
Alopecia	hsa-mir-10a	78	0.651939
Alopecia	hsa-mir-27b	79	0.647395
Alopecia	hsa-mir-335	80	0.646486
Alopecia	hsa-mir-34b	81	0.645767
Alopecia	hsa-let-7g	82	0.629699
Alopecia	hsa-mir-1266	83	0.628734
Alopecia	hsa-mir-127	84	0.628267
Alopecia	hsa-mir-431	85	0.620747
Alopecia	hsa-mir-503	86	0.6207
Alopecia	hsa-mir-93	87	0.619326
Alopecia	hsa-mir-193a	88	0.618245
Alopecia	hsa-mir-598	89	0.607559
Alopecia	hsa-mir-3179	90	0.606634
Alopecia	hsa-mir-18a	91	0.602438
Alopecia	hsa-mir-378a	92	0.593066
Alopecia	hsa-mir-181b	93	0.585213
Alopecia	hsa-mir-550b	94	0.583678
Alopecia	hsa-mir-106a	95	0.576011
Alopecia	hsa-mir-96	96	0.573771
Alopecia	hsa-mir-224	97	0.570339
Alopecia	hsa-mir-144	98	0.566581
Alopecia	hsa-mir-599	99	0.557951
Alopecia	hsa-mir-187	100	0.556537
Alzheimer Disease	hsa-mir-659	1	7.24936
Alzheimer Disease	hsa-mir-548c	2	5.61473
Alzheimer Disease	hsa-mir-548a	3	3.85367
Alzheimer Disease	hsa-mir-1236	4	3.75146
Alzheimer Disease	hsa-mir-592	5	3.61824
Alzheimer Disease	hsa-mir-668	6	3.41435
Alzheimer Disease	hsa-mir-624	7	3.35113
Alzheimer Disease	hsa-mir-545	8	3.01662
Alzheimer Disease	hsa-mir-1207	9	3.00956
Alzheimer Disease	hsa-mir-941	10	2.86909
Alzheimer Disease	hsa-mir-3148	11	2.78237
Alzheimer Disease	hsa-mir-569	12	2.74812
Alzheimer Disease	hsa-mir-1181	13	2.67578
Alzheimer Disease	hsa-mir-448	14	2.67109
Alzheimer Disease	hsa-mir-3179	15	2.64016
Alzheimer Disease	hsa-mir-648	16	2.63672
Alzheimer Disease	hsa-mir-599	17	2.63025
Alzheimer Disease	hsa-mir-614	18	2.60363
Alzheimer Disease	hsa-mir-550b	19	2.58812
Alzheimer Disease	hsa-mir-34a	20	2.56696
Alzheimer Disease	hsa-mir-1302	21	2.55506
Alzheimer Disease	hsa-mir-571	22	2.51243
Alzheimer Disease	hsa-mir-598	23	2.42661
Alzheimer Disease	hsa-mir-663	24	2.38861
Alzheimer Disease	hsa-mir-711	25	2.32373
Alzheimer Disease	hsa-mir-1266	26	2.16504
Alzheimer Disease	hsa-mir-1273a	27	1.99515
Alzheimer Disease	hsa-mir-431	28	1.99377
Alzheimer Disease	hsa-mir-1972	29	1.99323
Alzheimer Disease	hsa-mir-582	30	1.98937
Alzheimer Disease	hsa-mir-1180	31	1.98157
Alzheimer Disease	hsa-mir-589	32	1.97868
Alzheimer Disease	hsa-mir-619	33	1.97779
Alzheimer Disease	hsa-mir-566	34	1.97437
Alzheimer Disease	hsa-mir-1247	35	1.97129
Alzheimer Disease	hsa-mir-1184	36	1.96453
Alzheimer Disease	hsa-mir-627	37	1.96282
Alzheimer Disease	hsa-mir-635	38	1.95633
Alzheimer Disease	hsa-mir-4792	39	1.95511
Alzheimer Disease	hsa-mir-1293	40	1.94973
Alzheimer Disease	hsa-mir-369	41	1.92175
Alzheimer Disease	hsa-mir-564	42	1.91808
Alzheimer Disease	hsa-mir-19b	43	1.86805
Alzheimer Disease	hsa-mir-663a	44	1.85945
Alzheimer Disease	hsa-mir-557	45	1.84855
Alzheimer Disease	hsa-mir-325	46	1.82998
Alzheimer Disease	hsa-mir-675	47	1.75747
Alzheimer Disease	hsa-mir-548b	48	1.71916
Alzheimer Disease	hsa-mir-525	49	1.71775
Alzheimer Disease	hsa-let-7b	50	1.69434
Alzheimer Disease	hsa-mir-155	51	1.68372
Alzheimer Disease	hsa-mir-210	52	1.67378
Alzheimer Disease	hsa-mir-132	53	1.62333
Alzheimer Disease	hsa-mir-654	54	1.60454
Alzheimer Disease	hsa-mir-611	55	1.59693
Alzheimer Disease	hsa-mir-662	56	1.59456
Alzheimer Disease	hsa-mir-600	57	1.59401
Alzheimer Disease	hsa-mir-769	58	1.59003
Alzheimer Disease	hsa-mir-150	59	1.58234
Alzheimer Disease	hsa-mir-29c	60	1.57767
Alzheimer Disease	hsa-mir-30a	61	1.56544
Alzheimer Disease	hsa-mir-376b	62	1.53012
Alzheimer Disease	hsa-mir-523	63	1.5293
Alzheimer Disease	hsa-mir-3151	64	1.52322
Alzheimer Disease	hsa-mir-583	65	1.52091
Alzheimer Disease	hsa-mir-147a	66	1.47904
Alzheimer Disease	hsa-mir-1	67	1.45168
Alzheimer Disease	hsa-mir-92a	68	1.43932
Alzheimer Disease	hsa-mir-572	69	1.43911
Alzheimer Disease	hsa-mir-146b	70	1.43681
Alzheimer Disease	hsa-mir-181a	71	1.42436
Alzheimer Disease	hsa-let-7a	72	1.37497
Alzheimer Disease	hsa-mir-221	73	1.35781
Alzheimer Disease	hsa-mir-145	74	1.34152
Alzheimer Disease	hsa-mir-3196	75	1.31636
Alzheimer Disease	hsa-mir-2861	76	1.29624
Alzheimer Disease	hsa-mir-143	77	1.27769
Alzheimer Disease	hsa-mir-28	78	1.24533
Alzheimer Disease	hsa-mir-16	79	1.24363
Alzheimer Disease	hsa-mir-487a	80	1.2274
Alzheimer Disease	hsa-mir-7	81	1.20732
Alzheimer Disease	hsa-mir-30b	82	1.19928
Alzheimer Disease	hsa-mir-200a	83	1.19642
Alzheimer Disease	hsa-mir-520f	84	1.18078
Alzheimer Disease	hsa-mir-222	85	1.18072
Alzheimer Disease	hsa-mir-520g	86	1.1797
Alzheimer Disease	hsa-mir-126	87	1.17389
Alzheimer Disease	hsa-mir-628	88	1.15483
Alzheimer Disease	hsa-mir-223	89	1.15248
Alzheimer Disease	hsa-mir-133a	90	1.14953
Alzheimer Disease	hsa-mir-377	91	1.14397
Alzheimer Disease	hsa-mir-151	92	1.13016
Alzheimer Disease	hsa-mir-518a	93	1.11301
Alzheimer Disease	hsa-mir-34b	94	1.10785
Alzheimer Disease	hsa-mir-200c	95	1.10145
Alzheimer Disease	hsa-mir-3163	96	1.08354
Alzheimer Disease	hsa-mir-329	97	1.07386
Alzheimer Disease	hsa-mir-1260a	98	1.07031
Alzheimer Disease	hsa-let-7c	99	1.07025
Alzheimer Disease	hsa-mir-660	100	1.05983
Amyloidosis	hsa-mir-548a	1	9.71185
Amyloidosis	hsa-mir-21	2	6.96076
Amyloidosis	hsa-mir-548c	3	6.80879
Amyloidosis	hsa-mir-34a	4	5.77069
Amyloidosis	hsa-mir-125b	5	5.47328
Amyloidosis	hsa-mir-545	6	5.04451
Amyloidosis	hsa-mir-659	7	4.79327
Amyloidosis	hsa-mir-1236	8	4.44102
Amyloidosis	hsa-mir-624	9	3.84247
Amyloidosis	hsa-mir-19b	10	3.49329
Amyloidosis	hsa-mir-146b	11	3.41802
Amyloidosis	hsa-mir-325	12	3.39108
Amyloidosis	hsa-mir-592	13	3.28757
Amyloidosis	hsa-mir-181a	14	2.89831
Amyloidosis	hsa-mir-3148	15	2.8899
Amyloidosis	hsa-mir-146a	16	2.85648
Amyloidosis	hsa-mir-569	17	2.78625
Amyloidosis	hsa-mir-210	18	2.70992
Amyloidosis	hsa-mir-20a	19	2.59261
Amyloidosis	hsa-mir-155	20	2.58964
Amyloidosis	hsa-mir-143	21	2.58538
Amyloidosis	hsa-mir-29b	22	2.55508
Amyloidosis	hsa-mir-525	23	2.54684
Amyloidosis	hsa-mir-668	24	2.4973
Amyloidosis	hsa-mir-34c	25	2.41733
Amyloidosis	hsa-let-7a	26	2.38755
Amyloidosis	hsa-mir-200b	27	2.23897
Amyloidosis	hsa-mir-150	28	2.2343
Amyloidosis	hsa-mir-7	29	2.22404
Amyloidosis	hsa-mir-29a	30	2.18436
Amyloidosis	hsa-mir-145	31	2.1817
Amyloidosis	hsa-mir-106b	32	2.16505
Amyloidosis	hsa-mir-30b	33	2.14117
Amyloidosis	hsa-mir-599	34	2.14047
Amyloidosis	hsa-mir-101	35	2.1402
Amyloidosis	hsa-mir-648	36	2.12384
Amyloidosis	hsa-mir-614	37	2.10546
Amyloidosis	hsa-mir-523	38	2.08826
Amyloidosis	hsa-mir-598	39	2.02755
Amyloidosis	hsa-mir-92a	40	2.01424
Amyloidosis	hsa-mir-223	41	1.98898
Amyloidosis	hsa-mir-214	42	1.97749
Amyloidosis	hsa-mir-29c	43	1.97353
Amyloidosis	hsa-mir-1266	44	1.97252
Amyloidosis	hsa-mir-17	45	1.95158
Amyloidosis	hsa-mir-30a	46	1.91043
Amyloidosis	hsa-mir-19a	47	1.90109
Amyloidosis	hsa-let-7e	48	1.85672
Amyloidosis	hsa-mir-124	49	1.84419
Amyloidosis	hsa-mir-221	50	1.84233
Amyloidosis	hsa-let-7b	51	1.82881
Amyloidosis	hsa-mir-9	52	1.80818
Amyloidosis	hsa-let-7c	53	1.74851
Amyloidosis	hsa-mir-27b	54	1.72512
Amyloidosis	hsa-mir-663a	55	1.71102
Amyloidosis	hsa-mir-377	56	1.70967
Amyloidosis	hsa-mir-122	57	1.70338
Amyloidosis	hsa-mir-3179	58	1.70329
Amyloidosis	hsa-mir-1181	59	1.67625
Amyloidosis	hsa-mir-448	60	1.66061
Amyloidosis	hsa-mir-550b	61	1.63865
Amyloidosis	hsa-mir-15a	62	1.62366
Amyloidosis	hsa-mir-520f	63	1.62302
Amyloidosis	hsa-mir-520g	64	1.60895
Amyloidosis	hsa-mir-100	65	1.59892
Amyloidosis	hsa-mir-222	66	1.59013
Amyloidosis	hsa-mir-203	67	1.58396
Amyloidosis	hsa-mir-663	68	1.56472
Amyloidosis	hsa-mir-4792	69	1.56263
Amyloidosis	hsa-mir-126	70	1.55475
Amyloidosis	hsa-mir-3151	71	1.55374
Amyloidosis	hsa-mir-1	72	1.53752
Amyloidosis	hsa-mir-711	73	1.52744
Amyloidosis	hsa-mir-1207	74	1.52076
Amyloidosis	hsa-mir-23b	75	1.5038
Amyloidosis	hsa-mir-133a	76	1.47071
Amyloidosis	hsa-let-7d	77	1.46607
Amyloidosis	hsa-mir-431	78	1.46027
Amyloidosis	hsa-mir-34b	79	1.45587
Amyloidosis	hsa-mir-941	80	1.44598
Amyloidosis	hsa-mir-31	81	1.41763
Amyloidosis	hsa-mir-335	82	1.39217
Amyloidosis	hsa-mir-1302	83	1.37418
Amyloidosis	hsa-mir-24	84	1.36888
Amyloidosis	hsa-mir-193a	85	1.36678
Amyloidosis	hsa-mir-30c	86	1.36669
Amyloidosis	hsa-mir-564	87	1.33909
Amyloidosis	hsa-mir-142	88	1.33218
Amyloidosis	hsa-mir-369	89	1.32514
Amyloidosis	hsa-mir-20b	90	1.32349
Amyloidosis	hsa-mir-320a	91	1.3051
Amyloidosis	hsa-mir-182	92	1.28541
Amyloidosis	hsa-mir-382	93	1.26902
Amyloidosis	hsa-mir-1293	94	1.26566
Amyloidosis	hsa-let-7f	95	1.24711
Amyloidosis	hsa-mir-548b	96	1.23263
Amyloidosis	hsa-mir-18a	97	1.22217
Amyloidosis	hsa-mir-200a	98	1.19916
Amyloidosis	hsa-mir-196a	99	1.19576
Amyloidosis	hsa-mir-106a	100	1.19376
Amyotrophic Lateral Sclerosis	hsa-mir-21	1	5.37348
Amyotrophic Lateral Sclerosis	hsa-mir-125b	2	3.8497
Amyotrophic Lateral Sclerosis	hsa-mir-34a	3	3.39638
Amyotrophic Lateral Sclerosis	hsa-mir-146a	4	2.63005
Amyotrophic Lateral Sclerosis	hsa-mir-146b	5	2.43369
Amyotrophic Lateral Sclerosis	hsa-mir-19b	6	2.12371
Amyotrophic Lateral Sclerosis	hsa-mir-548c	7	2.11677
Amyotrophic Lateral Sclerosis	hsa-mir-548a	8	1.9883
Amyotrophic Lateral Sclerosis	hsa-mir-155	9	1.75167
Amyotrophic Lateral Sclerosis	hsa-mir-20a	10	1.74136
Amyotrophic Lateral Sclerosis	hsa-mir-16	11	1.67214
Amyotrophic Lateral Sclerosis	hsa-mir-143	12	1.66281
Amyotrophic Lateral Sclerosis	hsa-mir-210	13	1.63756
Amyotrophic Lateral Sclerosis	hsa-mir-34c	14	1.60851
Amyotrophic Lateral Sclerosis	hsa-mir-659	15	1.60546
Amyotrophic Lateral Sclerosis	hsa-mir-7	16	1.60417
Amyotrophic Lateral Sclerosis	hsa-mir-150	17	1.52317
Amyotrophic Lateral Sclerosis	hsa-mir-145	18	1.51374
Amyotrophic Lateral Sclerosis	hsa-mir-29b	19	1.51096
Amyotrophic Lateral Sclerosis	hsa-mir-181a	20	1.50105
Amyotrophic Lateral Sclerosis	hsa-let-7a	21	1.49794
Amyotrophic Lateral Sclerosis	hsa-mir-30a	22	1.44262
Amyotrophic Lateral Sclerosis	hsa-mir-106b	23	1.41521
Amyotrophic Lateral Sclerosis	hsa-mir-545	24	1.3168
Amyotrophic Lateral Sclerosis	hsa-mir-325	25	1.29705
Amyotrophic Lateral Sclerosis	hsa-mir-101	26	1.292
Amyotrophic Lateral Sclerosis	hsa-mir-30b	27	1.27956
Amyotrophic Lateral Sclerosis	hsa-let-7b	28	1.27801
Amyotrophic Lateral Sclerosis	hsa-mir-29a	29	1.27297
Amyotrophic Lateral Sclerosis	hsa-mir-26a	30	1.27127
Amyotrophic Lateral Sclerosis	hsa-mir-29c	31	1.26508
Amyotrophic Lateral Sclerosis	hsa-mir-200b	32	1.25688
Amyotrophic Lateral Sclerosis	hsa-mir-1	33	1.2158
Amyotrophic Lateral Sclerosis	hsa-mir-624	34	1.20087
Amyotrophic Lateral Sclerosis	hsa-mir-17	35	1.18656
Amyotrophic Lateral Sclerosis	hsa-mir-92a	36	1.18583
Amyotrophic Lateral Sclerosis	hsa-mir-9	37	1.18163
Amyotrophic Lateral Sclerosis	hsa-mir-148a	38	1.17396
Amyotrophic Lateral Sclerosis	hsa-mir-100	39	1.16484
Amyotrophic Lateral Sclerosis	hsa-mir-221	40	1.16344
Amyotrophic Lateral Sclerosis	hsa-mir-124	41	1.1602
Amyotrophic Lateral Sclerosis	hsa-mir-214	42	1.1566
Amyotrophic Lateral Sclerosis	hsa-mir-126	43	1.15174
Amyotrophic Lateral Sclerosis	hsa-mir-223	44	1.12224
Amyotrophic Lateral Sclerosis	hsa-mir-1236	45	1.12146
Amyotrophic Lateral Sclerosis	hsa-mir-133a	46	1.05614
Amyotrophic Lateral Sclerosis	hsa-mir-19a	47	1.0402
Amyotrophic Lateral Sclerosis	hsa-mir-222	48	1.03952
Amyotrophic Lateral Sclerosis	hsa-mir-525	49	1.02205
Amyotrophic Lateral Sclerosis	hsa-mir-34b	50	1.0126
Amyotrophic Lateral Sclerosis	hsa-mir-335	51	0.979847
Amyotrophic Lateral Sclerosis	hsa-mir-27b	52	0.97198
Amyotrophic Lateral Sclerosis	hsa-let-7e	53	0.953642
Amyotrophic Lateral Sclerosis	hsa-mir-15a	54	0.942775
Amyotrophic Lateral Sclerosis	hsa-mir-592	55	0.927376
Amyotrophic Lateral Sclerosis	hsa-mir-122	56	0.924744
Amyotrophic Lateral Sclerosis	hsa-let-7c	57	0.921165
Amyotrophic Lateral Sclerosis	hsa-mir-342	58	0.91621
Amyotrophic Lateral Sclerosis	hsa-mir-31	59	0.900031
Amyotrophic Lateral Sclerosis	hsa-mir-142	60	0.899007
Amyotrophic Lateral Sclerosis	hsa-mir-107	61	0.897751
Amyotrophic Lateral Sclerosis	hsa-mir-200c	62	0.892935
Amyotrophic Lateral Sclerosis	hsa-mir-200a	63	0.882555
Amyotrophic Lateral Sclerosis	hsa-mir-523	64	0.874479
Amyotrophic Lateral Sclerosis	hsa-mir-203	65	0.867135
Amyotrophic Lateral Sclerosis	hsa-mir-663a	66	0.82768
Amyotrophic Lateral Sclerosis	hsa-mir-141	67	0.823372
Amyotrophic Lateral Sclerosis	hsa-mir-106a	68	0.812107
Amyotrophic Lateral Sclerosis	hsa-mir-520f	69	0.79926
Amyotrophic Lateral Sclerosis	hsa-mir-3148	70	0.797716
Amyotrophic Lateral Sclerosis	hsa-mir-520g	71	0.790487
Amyotrophic Lateral Sclerosis	hsa-mir-15b	72	0.788642
Amyotrophic Lateral Sclerosis	hsa-mir-30c	73	0.787741
Amyotrophic Lateral Sclerosis	hsa-mir-199b	74	0.76936
Amyotrophic Lateral Sclerosis	hsa-mir-193a	75	0.769251
Amyotrophic Lateral Sclerosis	hsa-mir-18a	76	0.768612
Amyotrophic Lateral Sclerosis	hsa-mir-24	77	0.765263
Amyotrophic Lateral Sclerosis	hsa-mir-23b	78	0.762815
Amyotrophic Lateral Sclerosis	hsa-mir-195	79	0.749822
Amyotrophic Lateral Sclerosis	hsa-mir-569	80	0.749543
Amyotrophic Lateral Sclerosis	hsa-mir-205	81	0.745391
Amyotrophic Lateral Sclerosis	hsa-mir-28	82	0.735749
Amyotrophic Lateral Sclerosis	hsa-mir-3179	83	0.732351
Amyotrophic Lateral Sclerosis	hsa-mir-328	84	0.729736
Amyotrophic Lateral Sclerosis	hsa-mir-20b	85	0.724623
Amyotrophic Lateral Sclerosis	hsa-mir-668	86	0.721514
Amyotrophic Lateral Sclerosis	hsa-mir-377	87	0.711601
Amyotrophic Lateral Sclerosis	hsa-mir-128	88	0.706372
Amyotrophic Lateral Sclerosis	hsa-mir-196a	89	0.706134
Amyotrophic Lateral Sclerosis	hsa-mir-320a	90	0.696765
Amyotrophic Lateral Sclerosis	hsa-let-7d	91	0.692283
Amyotrophic Lateral Sclerosis	hsa-mir-550b	92	0.691485
Amyotrophic Lateral Sclerosis	hsa-mir-10a	93	0.684832
Amyotrophic Lateral Sclerosis	hsa-mir-93	94	0.678997
Amyotrophic Lateral Sclerosis	hsa-mir-130a	95	0.667894
Amyotrophic Lateral Sclerosis	hsa-mir-199a	96	0.667396
Amyotrophic Lateral Sclerosis	hsa-mir-182	97	0.651519
Amyotrophic Lateral Sclerosis	hsa-mir-599	98	0.647765
Amyotrophic Lateral Sclerosis	hsa-mir-22	99	0.647624
Amyotrophic Lateral Sclerosis	hsa-mir-103a	100	0.641715
Anemia, Sickle Cell	hsa-mir-21	1	6.24517
Anemia, Sickle Cell	hsa-mir-548a	2	5.56106
Anemia, Sickle Cell	hsa-mir-125b	3	5.10256
Anemia, Sickle Cell	hsa-mir-548c	4	3.67482
Anemia, Sickle Cell	hsa-mir-34a	5	3.64956
Anemia, Sickle Cell	hsa-mir-545	6	3.15397
Anemia, Sickle Cell	hsa-mir-592	7	2.92401
Anemia, Sickle Cell	hsa-mir-19b	8	2.86517
Anemia, Sickle Cell	hsa-mir-659	9	2.77636
Anemia, Sickle Cell	hsa-mir-210	10	2.75979
Anemia, Sickle Cell	hsa-mir-146b	11	2.49313
Anemia, Sickle Cell	hsa-mir-155	12	2.41648
Anemia, Sickle Cell	hsa-mir-181a	13	2.31193
Anemia, Sickle Cell	hsa-mir-146a	14	2.24199
Anemia, Sickle Cell	hsa-mir-29b	15	2.15618
Anemia, Sickle Cell	hsa-mir-26a	16	2.14859
Anemia, Sickle Cell	hsa-mir-325	17	2.14148
Anemia, Sickle Cell	hsa-mir-150	18	2.13785
Anemia, Sickle Cell	hsa-mir-20a	19	2.06696
Anemia, Sickle Cell	hsa-mir-1236	20	2.06474
Anemia, Sickle Cell	hsa-mir-16	21	2.04651
Anemia, Sickle Cell	hsa-mir-143	22	2.0333
Anemia, Sickle Cell	hsa-mir-106b	23	2.02007
Anemia, Sickle Cell	hsa-mir-624	24	1.98872
Anemia, Sickle Cell	hsa-mir-101	25	1.95619
Anemia, Sickle Cell	hsa-mir-145	26	1.93241
Anemia, Sickle Cell	hsa-mir-19a	27	1.92995
Anemia, Sickle Cell	hsa-mir-30a	28	1.92511
Anemia, Sickle Cell	hsa-mir-34c	29	1.92419
Anemia, Sickle Cell	hsa-let-7a	30	1.90709
Anemia, Sickle Cell	hsa-mir-200b	31	1.89864
Anemia, Sickle Cell	hsa-mir-100	32	1.88972
Anemia, Sickle Cell	hsa-mir-3148	33	1.88955
Anemia, Sickle Cell	hsa-mir-668	34	1.86006
Anemia, Sickle Cell	hsa-mir-569	35	1.81288
Anemia, Sickle Cell	hsa-mir-17	36	1.78881
Anemia, Sickle Cell	hsa-mir-214	37	1.76907
Anemia, Sickle Cell	hsa-mir-663a	38	1.766
Anemia, Sickle Cell	hsa-mir-3179	39	1.74898
Anemia, Sickle Cell	hsa-mir-7	40	1.72881
Anemia, Sickle Cell	hsa-mir-148a	41	1.72396
Anemia, Sickle Cell	hsa-mir-133a	42	1.70823
Anemia, Sickle Cell	hsa-mir-9	43	1.69403
Anemia, Sickle Cell	hsa-mir-550b	44	1.68172
Anemia, Sickle Cell	hsa-let-7b	45	1.65549
Anemia, Sickle Cell	hsa-mir-222	46	1.64118
Anemia, Sickle Cell	hsa-mir-92a	47	1.64045
Anemia, Sickle Cell	hsa-mir-29c	48	1.62499
Anemia, Sickle Cell	hsa-let-7c	49	1.61686
Anemia, Sickle Cell	hsa-mir-124	50	1.6133
Anemia, Sickle Cell	hsa-mir-1	51	1.57378
Anemia, Sickle Cell	hsa-mir-30b	52	1.55992
Anemia, Sickle Cell	hsa-mir-29a	53	1.52142
Anemia, Sickle Cell	hsa-mir-221	54	1.50072
Anemia, Sickle Cell	hsa-mir-525	55	1.49433
Anemia, Sickle Cell	hsa-mir-223	56	1.46705
Anemia, Sickle Cell	hsa-mir-142	57	1.42482
Anemia, Sickle Cell	hsa-mir-10a	58	1.41841
Anemia, Sickle Cell	hsa-mir-598	59	1.39975
Anemia, Sickle Cell	hsa-let-7e	60	1.35359
Anemia, Sickle Cell	hsa-mir-335	61	1.34476
Anemia, Sickle Cell	hsa-let-7d	62	1.33362
Anemia, Sickle Cell	hsa-mir-203	63	1.2929
Anemia, Sickle Cell	hsa-mir-34b	64	1.27647
Anemia, Sickle Cell	hsa-mir-599	65	1.24771
Anemia, Sickle Cell	hsa-mir-648	66	1.23559
Anemia, Sickle Cell	hsa-mir-23b	67	1.23101
Anemia, Sickle Cell	hsa-mir-206	68	1.22809
Anemia, Sickle Cell	hsa-mir-614	69	1.22381
Anemia, Sickle Cell	hsa-mir-200c	70	1.22124
Anemia, Sickle Cell	hsa-mir-141	71	1.21799
Anemia, Sickle Cell	hsa-mir-564	72	1.20591
Anemia, Sickle Cell	hsa-mir-557	73	1.20285
Anemia, Sickle Cell	hsa-mir-663	74	1.19931
Anemia, Sickle Cell	hsa-mir-369	75	1.1942
Anemia, Sickle Cell	hsa-mir-193a	76	1.18584
Anemia, Sickle Cell	hsa-mir-127	77	1.1819
Anemia, Sickle Cell	hsa-mir-126	78	1.18065
Anemia, Sickle Cell	hsa-mir-31	79	1.17664
Anemia, Sickle Cell	hsa-mir-122	80	1.17568
Anemia, Sickle Cell	hsa-mir-93	81	1.16076
Anemia, Sickle Cell	hsa-mir-200a	82	1.15316
Anemia, Sickle Cell	hsa-mir-1181	83	1.14169
Anemia, Sickle Cell	hsa-mir-448	84	1.1267
Anemia, Sickle Cell	hsa-mir-520f	85	1.11136
Anemia, Sickle Cell	hsa-mir-1302	86	1.10887
Anemia, Sickle Cell	hsa-mir-548b	87	1.1059
Anemia, Sickle Cell	hsa-mir-941	88	1.10305
Anemia, Sickle Cell	hsa-mir-182	89	1.10031
Anemia, Sickle Cell	hsa-mir-520g	90	1.09981
Anemia, Sickle Cell	hsa-mir-1207	91	1.09071
Anemia, Sickle Cell	hsa-mir-4792	92	1.08492
Anemia, Sickle Cell	hsa-mir-377	93	1.08297
Anemia, Sickle Cell	hsa-mir-15a	94	1.07132
Anemia, Sickle Cell	hsa-mir-523	95	1.06525
Anemia, Sickle Cell	hsa-mir-27b	96	1.05502
Anemia, Sickle Cell	hsa-mir-199b	97	1.03532
Anemia, Sickle Cell	hsa-let-7f	98	1.03477
Anemia, Sickle Cell	hsa-mir-106a	99	1.02464
Anemia, Sickle Cell	hsa-mir-125a	100	1.01909
Angina, Unstable	hsa-mir-21	1	9.78827
Angina, Unstable	hsa-mir-125b	2	5.29824
Angina, Unstable	hsa-mir-34a	3	3.83191
Angina, Unstable	hsa-mir-150	4	3.29738
Angina, Unstable	hsa-mir-146a	5	3.1782
Angina, Unstable	hsa-mir-548a	6	3.06494
Angina, Unstable	hsa-mir-19b	7	3.04968
Angina, Unstable	hsa-mir-155	8	2.90878
Angina, Unstable	hsa-mir-181a	9	2.86531
Angina, Unstable	hsa-mir-210	10	2.80694
Angina, Unstable	hsa-mir-29b	11	2.43835
Angina, Unstable	hsa-mir-146b	12	2.43513
Angina, Unstable	hsa-mir-659	13	2.35862
Angina, Unstable	hsa-mir-133a	14	2.35071
Angina, Unstable	hsa-mir-15b	15	2.33248
Angina, Unstable	hsa-mir-106b	16	2.30232
Angina, Unstable	hsa-mir-34c	17	2.28057
Angina, Unstable	hsa-mir-30b	18	2.19077
Angina, Unstable	hsa-mir-1	19	2.05202
Angina, Unstable	hsa-mir-15a	20	2.04823
Angina, Unstable	hsa-mir-145	21	2.01103
Angina, Unstable	hsa-mir-26a	22	1.95839
Angina, Unstable	hsa-mir-548c	23	1.95694
Angina, Unstable	hsa-mir-17	24	1.93572
Angina, Unstable	hsa-mir-325	25	1.92779
Angina, Unstable	hsa-mir-92a	26	1.92307
Angina, Unstable	hsa-mir-101	27	1.91713
Angina, Unstable	hsa-mir-223	28	1.84526
Angina, Unstable	hsa-mir-16	29	1.83516
Angina, Unstable	hsa-mir-30a	30	1.81565
Angina, Unstable	hsa-mir-24	31	1.80381
Angina, Unstable	hsa-mir-29a	32	1.72591
Angina, Unstable	hsa-mir-148a	33	1.7137
Angina, Unstable	hsa-mir-19a	34	1.70764
Angina, Unstable	hsa-mir-545	35	1.698
Angina, Unstable	hsa-mir-143	36	1.61352
Angina, Unstable	hsa-mir-200b	37	1.60589
Angina, Unstable	hsa-mir-1236	38	1.59292
Angina, Unstable	hsa-mir-122	39	1.56036
Angina, Unstable	hsa-mir-624	40	1.53566
Angina, Unstable	hsa-mir-126	41	1.52641
Angina, Unstable	hsa-mir-124	42	1.51999
Angina, Unstable	hsa-mir-3148	43	1.51283
Angina, Unstable	hsa-mir-214	44	1.5124
Angina, Unstable	hsa-mir-592	45	1.48601
Angina, Unstable	hsa-let-7e	46	1.43113
Angina, Unstable	hsa-mir-569	47	1.41926
Angina, Unstable	hsa-mir-222	48	1.41876
Angina, Unstable	hsa-mir-221	49	1.39993
Angina, Unstable	hsa-let-7b	50	1.37864
Angina, Unstable	hsa-mir-142	51	1.3617
Angina, Unstable	hsa-let-7a	52	1.35984
Angina, Unstable	hsa-mir-100	53	1.32838
Angina, Unstable	hsa-mir-525	54	1.29857
Angina, Unstable	hsa-mir-9	55	1.29468
Angina, Unstable	hsa-mir-31	56	1.28685
Angina, Unstable	hsa-mir-133b	57	1.26035
Angina, Unstable	hsa-mir-203	58	1.2412
Angina, Unstable	hsa-mir-29c	59	1.21661
Angina, Unstable	hsa-mir-7	60	1.20413
Angina, Unstable	hsa-mir-23b	61	1.20383
Angina, Unstable	hsa-mir-523	62	1.19271
Angina, Unstable	hsa-mir-196a	63	1.18571
Angina, Unstable	hsa-mir-320a	64	1.17921
Angina, Unstable	hsa-mir-18a	65	1.17439
Angina, Unstable	hsa-mir-23a	66	1.14553
Angina, Unstable	hsa-let-7c	67	1.13819
Angina, Unstable	hsa-mir-200c	68	1.1373
Angina, Unstable	hsa-mir-182	69	1.13333
Angina, Unstable	hsa-mir-195	70	1.12951
Angina, Unstable	hsa-mir-208a	71	1.11492
Angina, Unstable	hsa-mir-668	72	1.09254
Angina, Unstable	hsa-mir-34b	73	1.08182
Angina, Unstable	hsa-mir-199a	74	1.06812
Angina, Unstable	hsa-mir-26b	75	1.06722
Angina, Unstable	hsa-mir-27b	76	1.05053
Angina, Unstable	hsa-mir-107	77	1.04923
Angina, Unstable	hsa-mir-342	78	1.03716
Angina, Unstable	hsa-let-7d	79	1.02854
Angina, Unstable	hsa-mir-3179	80	1.02222
Angina, Unstable	hsa-mir-663a	81	1.0191
Angina, Unstable	hsa-mir-200a	82	1.00236
Angina, Unstable	hsa-mir-499a	83	0.998951
Angina, Unstable	hsa-mir-377	84	0.998712
Angina, Unstable	hsa-mir-96	85	0.982876
Angina, Unstable	hsa-mir-141	86	0.975319
Angina, Unstable	hsa-mir-550b	87	0.962732
Angina, Unstable	hsa-mir-27a	88	0.950155
Angina, Unstable	hsa-mir-30c	89	0.934941
Angina, Unstable	hsa-mir-224	90	0.929884
Angina, Unstable	hsa-mir-520f	91	0.923137
Angina, Unstable	hsa-mir-20b	92	0.916194
Angina, Unstable	hsa-mir-520g	93	0.911759
Angina, Unstable	hsa-mir-10a	94	0.905506
Angina, Unstable	hsa-mir-183	95	0.905332
Angina, Unstable	hsa-mir-30e	96	0.899081
Angina, Unstable	hsa-mir-199b	97	0.898467
Angina, Unstable	hsa-mir-103a	98	0.894266
Angina, Unstable	hsa-mir-599	99	0.882503
Angina, Unstable	hsa-mir-648	100	0.871946
Anoxia	hsa-mir-21	1	6.30862
Anoxia	hsa-mir-125b	2	4.05188
Anoxia	hsa-mir-34a	3	3.4188
Anoxia	hsa-mir-19b	4	2.54808
Anoxia	hsa-mir-155	5	2.46284
Anoxia	hsa-mir-146a	6	2.3962
Anoxia	hsa-mir-210	7	2.36017
Anoxia	hsa-mir-150	8	2.34523
Anoxia	hsa-mir-325	9	2.33599
Anoxia	hsa-mir-548a	10	2.30688
Anoxia	hsa-mir-146b	11	2.26983
Anoxia	hsa-mir-29b	12	2.05913
Anoxia	hsa-mir-181a	13	2.0348
Anoxia	hsa-mir-20a	14	2.00371
Anoxia	hsa-mir-34c	15	1.99561
Anoxia	hsa-mir-548c	16	1.86727
Anoxia	hsa-mir-143	17	1.84484
Anoxia	hsa-mir-106b	18	1.77607
Anoxia	hsa-mir-26a	19	1.77454
Anoxia	hsa-mir-133a	20	1.71429
Anoxia	hsa-mir-200b	21	1.63267
Anoxia	hsa-let-7a	22	1.5771
Anoxia	hsa-mir-29a	23	1.56962
Anoxia	hsa-mir-16	24	1.55898
Anoxia	hsa-mir-30b	25	1.55377
Anoxia	hsa-mir-1	26	1.54563
Anoxia	hsa-mir-145	27	1.54448
Anoxia	hsa-mir-223	28	1.50994
Anoxia	hsa-mir-659	29	1.49916
Anoxia	hsa-mir-17	30	1.48139
Anoxia	hsa-mir-29c	31	1.47309
Anoxia	hsa-mir-214	32	1.46751
Anoxia	hsa-mir-30a	33	1.42054
Anoxia	hsa-mir-101	34	1.4119
Anoxia	hsa-mir-92a	35	1.38815
Anoxia	hsa-mir-100	36	1.3731
Anoxia	hsa-mir-124	37	1.35419
Anoxia	hsa-let-7b	38	1.35228
Anoxia	hsa-mir-19a	39	1.32097
Anoxia	hsa-mir-148a	40	1.30425
Anoxia	hsa-mir-1236	41	1.29533
Anoxia	hsa-mir-545	42	1.28557
Anoxia	hsa-mir-525	43	1.28547
Anoxia	hsa-mir-15a	44	1.26774
Anoxia	hsa-mir-9	45	1.25019
Anoxia	hsa-mir-142	46	1.24649
Anoxia	hsa-let-7c	47	1.24261
Anoxia	hsa-let-7e	48	1.22168
Anoxia	hsa-mir-23b	49	1.1977
Anoxia	hsa-mir-222	50	1.18994
Anoxia	hsa-mir-663a	51	1.16575
Anoxia	hsa-mir-122	52	1.16075
Anoxia	hsa-mir-7	53	1.14211
Anoxia	hsa-mir-221	54	1.13259
Anoxia	hsa-mir-624	55	1.11599
Anoxia	hsa-mir-523	56	1.08322
Anoxia	hsa-mir-126	57	1.07241
Anoxia	hsa-mir-592	58	1.04342
Anoxia	hsa-mir-34b	59	1.04162
Anoxia	hsa-mir-182	60	1.00868
Anoxia	hsa-mir-377	61	1.00691
Anoxia	hsa-mir-141	62	1.00606
Anoxia	hsa-mir-3148	63	0.975654
Anoxia	hsa-mir-200a	64	0.962162
Anoxia	hsa-mir-208a	65	0.928826
Anoxia	hsa-let-7d	66	0.923249
Anoxia	hsa-mir-569	67	0.920347
Anoxia	hsa-mir-31	68	0.91079
Anoxia	hsa-mir-206	69	0.90878
Anoxia	hsa-mir-27b	70	0.88945
Anoxia	hsa-mir-203	71	0.867054
Anoxia	hsa-mir-193a	72	0.862572
Anoxia	hsa-mir-335	73	0.852988
Anoxia	hsa-mir-106a	74	0.845875
Anoxia	hsa-mir-200c	75	0.84256
Anoxia	hsa-mir-107	76	0.842392
Anoxia	hsa-mir-520f	77	0.837753
Anoxia	hsa-mir-520g	78	0.827594
Anoxia	hsa-mir-3179	79	0.827025
Anoxia	hsa-mir-199b	80	0.815406
Anoxia	hsa-mir-378a	81	0.808338
Anoxia	hsa-mir-196a	82	0.806916
Anoxia	hsa-mir-24	83	0.798448
Anoxia	hsa-mir-93	84	0.792854
Anoxia	hsa-mir-18a	85	0.792557
Anoxia	hsa-mir-550b	86	0.784213
Anoxia	hsa-let-7i	87	0.773181
Anoxia	hsa-mir-15b	88	0.768005
Anoxia	hsa-mir-125a	89	0.765687
Anoxia	hsa-mir-183	90	0.761229
Anoxia	hsa-mir-96	91	0.758303
Anoxia	hsa-mir-320a	92	0.753937
Anoxia	hsa-mir-30c	93	0.750307
Anoxia	hsa-mir-424	94	0.748048
Anoxia	hsa-mir-1302	95	0.746973
Anoxia	hsa-mir-30e	96	0.745496
Anoxia	hsa-mir-10a	97	0.737689
Anoxia	hsa-mir-431	98	0.736869
Anoxia	hsa-mir-342	99	0.731323
[truncated: 30,601 more rows]
